# Supplementary material for: Genome-wide sequencing of small RNAs reveals a tissue-specific loss of conserved microRNA families in Echinococcus granulosus
Source: BMC Genomics. 2014 Aug 29;15(1):736. doi: 10.1186/1471-2164-15-736 (PMC4156656; doi:10.1186/1471-2164-15-736)
Supplement: Supplementary file 1 — Additional file 1: A file of all supplementary tables in the present study. Table S1. Length distribution of the sequencing reads in three libraries of E. granulosus. Table S2. Raw data filtration and distribution of sequenced small RNAs across different categories. Table S3. All identified known mature miRNAs and miRNA stars. Table S4. All predicted novel miRNA precursors in E. granulosus. Table S5. All identified novel mature miRNAs and miRNA stars. Table S6. The conservation analysis of the E. granulosus miRNA candidates in present E. multilocularis. Table S7. Summary of all previously known and newly found miRNAs in E. granulosus. Table S8. Profiles of miRNAs from adult, protoscolex (PSC) and the cyst of E. granulosus. Table S9. The miRNAs with different expression patterns in the different development stages of E. granulosus. Table S10. Validation of miRNA expression patterns by stem-loop real-time quantitative PCR. Table S11. The different expression patterns of miRNAs in the adult or cyst compared with PSC. Table S12. Target genes of all detected miRNAs. Table S13. Gene Ontology (GO) abundance analysis of the putative target genes for the differentially expressed miRNAs in E. granulosus. Table S14. Sequences of stem-loop RT primers, forward primers and reverse primer. (XLS 3 MB) [file 12864_2014_6407_MOESM1_ESM.xls]

## Sheet: Table-S1
Table S1. Length distribution of the sequencing reads in three libraries
Length	Adult		PSC		Cyst
	Reads	Percentage*	Reads	Percentage*	Reads	Percentage*
Total Reads	32686448	---	34933288	---	25237692	---
High quality 18-30nt Reads	23632021	---	20978758	---	15975894	---
18nt	617933	0.0261481	695943	0.0331737	993568	0.0621917
19nt	1039751	0.0439975	1074079	0.0511984	1016953	0.0636555
20nt	7614675	0.322219	2995724	0.142798	2298316	0.143861
21nt	4078956	0.172603	3025312	0.144208	2961868	0.185396
22nt	2665976	0.112812	6291623	0.299904	3123985	0.195544
23nt	1821789	0.0770899	1927468	0.0918771	1944389	0.121708
24nt	1183421	0.050077	1138670	0.0542773	1109463	0.0694461
25nt	985213	0.0416897	873163	0.0416213	680980	0.0426255
26nt	665626	0.0281663	656226	0.0312805	468921	0.0293518
27nt	600699	0.0254189	506135	0.0241261	344943	0.0215915
28nt	784006	0.0331756	651758	0.0310675	399293	0.0249935
29nt	745474	0.0315451	577659	0.0275354	318194	0.0199171
30nt	828502	0.0350584	564998	0.0269319	315021	0.0197185
*The percentages were calculated by dividing the counts of 18-30 nt reads

## Sheet: Table-S2
Table S2. Raw data filtration and distribution of sequenced small RNAs across different categories.
Classification of the sequenced small RNAs	Adult		PSC		Cyst
	Reads	Percentage*	Reads	Percentage*	Reads	Percentage*
High quality 18-30nt Reads	23632021	---	20978758	---	15975894	---
Sequences matched to the genome	11680028	---	12966593	---	9375095	---
rRNA	214425	0.0183583	70928	0.00547006	68620	0.00731939
tRNA	376497	0.0322343	347208	0.0267771	290609	0.030998
snRNA	15484	0.00132568	30718	0.00236901	14535	0.00155038
Repeat-associated small RNAs	448493	0.0383983	285130	0.0219896	385126	0.0410797
degraded fragment of mRNAs	555405	0.0475517	457077	0.0352504	590944	0.0630334
Known miRNAs	2225340	0.190525	3317300	0.255834	3838221	0.409406
Un-annotated small RNAs	7844384	0.671607	8458232	0.65231	4187041	0.446613
All small RNA reads were aligned to the reference E. granulosus genome and related RNA sequences using bowtie. One mismatch was permitted.
*The percentages were calculated by dividing the counts of Reads matched to the E. granulosus genome.

## Sheet: Table-S3
Table S3. All identified known mature miRNAs and miRNA stars
miRNA names	Raw reads number			Total reads number
	Adult	Cyst	PSC
egr-let-7	39874	128410	376903	545187
egr-let-7*	2553	2290	6751	11594
egr-miR-10	225189	74360	122484	422033
egr-miR-10*	96	28	62	186
egr-miR-124a	697	6614	2591	9902
egr-miR-124a*	2	2	6	10
egr-miR-124b*	3765	2570	14239	20574
egr-miR-124b	1167	8543	3276	12986
egr-miR-125	31673	3454	15860	50987
egr-miR-125*	356	317	386	1059
egr-miR-1	816320	289696	564802	1670818
egr-miR-1*	8	17	25	50
egr-miR-153*	96	581	237	914
egr-miR-153	107	93	392	592
egr-miR-190	91560	44070	61882	197512
egr-miR-190*	4006	1480	1894	7380
egr-miR-219	6581	1758	10898	19237
egr-miR-219*	44	1	15	60
egr-miR-277	43659	3843	13581	61083
egr-miR-277*	30	55	295	380
egr-miR-2a	6532	2663	14684	23879
egr-miR-2a*	174	114	267	555
egr-miR-2b	7383	5275	22912	35570
egr-miR-2b*	153	186	981	1320
egr-miR-2c	27180	14035	67887	109102
egr-miR-2c*	1910	3368	7897	13175
egr-miR-4988	30565	50739	379087	460391
egr-miR-4988*	106	211	714	1031
egr-miR-4989	96877	17525	120527	234929
egr-miR-4989*	7900	408	2448	10756
egr-miR-4990	23	31	73	127
egr-miR-4990*	15	30	39	84
egr-miR-4991	322	522	1734	2578
egr-miR-4991*	2	0	6	8
egr-miR-71	949456	2205896	1197377	4352729
egr-miR-71*	356	306	1310	1972
egr-miR-7	48577	870239	42520	961336
egr-miR-7*	4	11	25	40
egr-miR-745	13368	3256	15231	31855
egr-miR-745*	334	210	402	946
egr-miR-8*	418	199	501	1118
egr-miR-8	157	141	182	480
egr-miR-87	51074	78325	136957	266356
egr-miR-87*	1259	1149	4220	6628
egr-miR-9	24505	38374	311783	374662
egr-miR-9*	850	11268	5706	17824
* miRNA star sequences

## Sheet: Table-S4
Table S4. All predicted novel miRNA precursors in E. granulosus
No.	miRNA names	Score	Mature_miRNA sequences	Mature_miRNA length (nt)	Arm	GC content	miRNA_star sequences	miRNA_star length (nt)	Genome contig ID	strand	Pre_miRNA sequences	Pre_miRNA length	Pre_miRNA location	Pre_miRNA MFE
1	egr-bantam-1	190000	ugagaucgcgauuacagcugau	22	3P	0.454545	cggcuuuucucgcguucugaga	22	EG_S00171	-	cggcuuuucucgcguucugagagcguuaauucuuuaguuaaacuaccgccuucugagaucgcgauuacagcugau	75	120986..121061	-23.5
2	egr-bantam-2	190000	ugagaucgcgauuacagcugau	22	3P	0.454545	cggcuuuucucgcguucugaga	22	EG_S00171	-	cggcuuuucucgcguucugagagcguuaauucuuuaguuaaacuaccgccuucugagaucgcgauuacagcugau	75	137674..137749	-23.5
3	egr-miR-61	130000	ugacuagaaagagcacucacaucc	24	3P	0.458333	cgugaggcccuuucuugugcaug	23	EG_S00003	+	cgugaggcccuuucuugugcauggauaaugaggggucuuuaagccucgaccaugacuagaaagagcacucacaucc	76	1828878..1828954	-30.5
4	egr-miR-31	64000	uggcaagauacuggcgaagcuga	23	5P	0.521739	agcuucgucuggucuugcugc	21	EG_S00211	-	uggcaagauacuggcgaagcugaggggucaaguaaucgucagcuucgucuggucuugcugc	61	49503..49564	-32.4
5	egr-new-7	19000	uggcgcuuucuaacuuuacuga	22	5P	0.409091	aguaaagucauaaaugcaccuca	23	EG_S00041	+	uggcgcuuucuaacuuuacugauagugauuuaucaguaaagucauaaaugcaccuca	57	52255..52312	-19.72
6	egr-miR-2162	18000	uauuaugcaacuuuucacucc	21	3P	0.333333	aguggauuuguugcauauuauaca	24	EG_S00040	+	aguggauuuguugcauauuauacaucgugggguuuguauuaugcaacuuuucacucc	57	661472..661529	-20
7	egr-miR-3479	9800	uauugcacguucuuucgccauc	22	3P	0.454545	cggugaaaguuuaugcauuua	21	EG_S00006	-	cggugaaaguuuaugcauuuacaucgguugauguauugcacguucuuucgccauc	55	1737373..1737428	-23.3
8	egr-new-10	8600	ugaguauuguaccaugcgguga	22	5P	0.454545	uugcaggguagaauacucc	19	EG_S00061	-	ugaguauuguaccaugcggugagugaccuugucuccuuccaccuacucauugcaggguagaauacucc	68	48095..48163	-28.87
9	egr-miR-281	5600	ugucauggaguugcucucuaua	22	3P	0.409091	aaggagggcccuuuaugacccuug	24	EG_S00006	-	aaggagggcccuuuaugacccuugagaaauaaaucaaugucauggaguugcucucuaua	59	1258750..1258809	-22.5
10	egr-new-12	2400	uggcgcuugauuucaacacugu	22	5P	0.454545	aguguugauaccaggcauucacc	23	EG_S00041	-	uggcgcuugauuucaacacuguuagaagcaacaguguugauaccaggcauucacc	55	53906..53961	-22.3
11	egr-miR-36	1400	ucaccggguagacauuccuugc	22	3P	0.545455	acggauuguccguccgguaa	20	EG_S00028	+	acggauuguccguccgguaaccgcgauaaggugaaggccuuuuuaacugcuggucaccggguagacauuccuugc	75	704590..704665	-31.6
12	egr-new-15	1200	uggagcuuggugacaagacugac	23	5P	0.521739	aguguugcuaucaaugcuccgca	23	EG_S00041	+	uggagcuuggugacaagacugacagacaaguggcaguguugcuaucaaugcuccgca	57	46144..46201	-23.3
13	egr-new-17	920	gggcucguuuacucgaauuggu	22	5P	0.5	uaauucgagucaacagggucguu	23	EG_S00036	+	gggcucguuuacucgaauuggucugcguggggcacuaauucgagucaacagggucguu	58	266799..266857	-25.1
14	egr-miR-133	890	uugguccccauuaaccagccgc	22	3P	0.590909	ggcugauuuguggggcucagaa	22	EG_S00107	+	ggcugauuuguggggcucagaaaagcuguaaaugaaaacuuuugguccccauuaaccagccgc	63	129474..129537	-22.93
15	egr-miR-1992	770	ucagcaguuguaccauugaaaug	23	3P	0.391304	uuucauuggucaauugcuaau	21	EG_S00092	+	uuucauuggucaauugcuaauauuucuugcguaaauuuacaaauaucagcaguuguaccauugaaaug	68	131564..131632	-21.3
16	egr-new-22	600	aguguugaugucagguugcuucu	23	3P	0.434783	uggcgcuugauuucaacgcuga	22	EG_S00041	-	uggcgcuugauuucaacgcugauagaaaacaccguacaucaguguugaugucagguugcuucu	63	53713..53776	-24.94
17	egr-new-24	270	uggcgcuugaccaugcuacuga	22	5P	0.545455	aguuguaucaucaaugcgccgca	23	EG_S00041	+	uggcgcuugaccaugcuacugauagacgcaaaucaguuguaucaucaaugcgccgca	57	46431..46488	-23.7
18	egr-new-25	260	aacauggcguuuugguaaga	20	3P	0.4	uauaucaaaacgucagguuu	20	EG_S00006	-	uauaucaaaacgucagguuuugguggaaaagaaaacauggcguuuugguaaga	53	101254..101307	-20.5
19	egr-new-26	120	cagaacuaucggaauggcagu	21	3P	0.47619	gggucauucugauaguucaga	21	EG_S00079	-	gggucauucugauaguucagauaaacgggucagaacuaucggaauggcagu	51	310230..310281	-26
20	egr-new-28	86	gcucgaacugggguugaagc	20	3P	0.6	ccuccauuuccgguucgaaugg	22	EG_S00025	-	ccuccauuuccgguucgaaugggcgcauaacuaccgcucgaacugggguugaagc	55	843990..844045	-20
21	egr-new-29	70	uugcacagcuuagagcucuguc	22	5P	0.5	gcggagugucggugcugugcgaaagugau	29	EG_S00032	-	uugcacagcuuagagcucugucugcuuuucgccugcggagugucggugcugugcgaaagugau	63	665613..665676	-27.7
22	egr-new-33	44	ggcgacagacgauaauagac	20	5P	0.5	cuauuagucaucugucucauu	21	EG_S00076	-	ggcgacagacgauaauagacaggucgacaaguaaugacuucagcuugucuauuagucaucugucucauu	69	289318..289387	-26.9
23	egr-new-37	19	ugaacucugucauuaaauuugc	22	5P	0.318182	aaauguguggacgaguucgcga	22	EG_S00076	+	ugaacucugucauuaaauuugcuagucguagcaaauguguggacgaguucgcga	54	160455..160509	-20.3
24	egr-new-38	12	gaaaugccgagggcuuggagg	21	5P	0.619048	ucaaggcucacggcauuuccu	21	EG_S00010	-	gaaaugccgagggcuuggaggacaucguaucugcaucaaggcucacggcauuuccu	56	1558306..1558362	-22.9
25	egr-new-41	8.7	uacaaacucugccccugcugc	21	3P	0.571429	agcagggacugguuugaaacug	22	EG_S00001	-	agcagggacugguuugaaacugccugcaguacaaacucugccccugcugc	50	3563958..3564008	-22.2
26	egr-new-42	7.9	cauacccaaagcccaguuca	20	3P	0.5	gacuggguugcaggaaagcg	20	EG_S00026	-	gacuggguugcaggaaagcgugaauaagugcuacauagagaacuuagucacgcauacccaaagcccaguuca	72	124159..124231	-30.2
27	egr-new-43	7.6	guccacgcagcacagcgguca	21	5P	0.666667	ccgaugaaugccacguggucac	22	EG_S00065	-	guccacgcagcacagcggucacgaaugcugggccgaugaaugccacguggucac	54	138167..138221	-20.1
28	egr-new-45	7.3	aaaggucaggauggcggagug	21	5P	0.571429	ccuccuccccugcccuuuuc	20	EG_S00182	+	aaaggucaggauggcggagugaagggcggcacugacgcgucauucccacccuccccuccuccccugcccuuuuc	74	97026..97100	-30.7
29	egr-new-46	6.6	ugaauggcuagaggcaucaag	21	5P	0.47619	ugaaccguuucuaccauucaua	22	EG_S00008	-	ugaauggcuagaggcaucaaggacauccauacauacgguugcccuugaaccguuucuaccauucaua	67	1606470..1606537	-27.1
30	egr-new-47	5.6	uagucagucagucuguuugc	20	5P	0.45	uggcuggcugacuggcug	18	EG_S00203	+	uagucagucagucuguuugccuguauggcuggcuggcugacuggcug	47	5018..5065	-28.6
31	egr-new-48	5.5	uggugcuugaucauaccacuga	22	5P	0.454545	aguuguaucaucaaugcaucaca	23	EG_S00203	+	uggugcuugaucauaccacugauagacauggaucaguuguaucaucaaugcaucaca	57	69029..69086	-22
32	egr-new-50	5.4	guggaggccauccaaguagc	20	3P	0.6	gacuuggaugguucugccu	19	EG_S00149	-	gacuuggaugguucugccuaaccagggguggaggccauccaaguagc	47	53762..53809	-26.8
33	egr-miR-307	5.2	ucacaaccuacuugauugagg	21	3P	0.428571	aucccguggguugagcgaug	20	EG_S00021	+	aucccguggguugagcgaugccuuuguguucugcaccucuaugcgcaucacaaccuacuugauugagg	69	217708..217776	-20.4
34	egr-new-51	5.2	uagagcuugacguguuggagac	22	5P	0.5	caccaauacguugccagcuccauc	24	EG_S00164	+	uagagcuugacguguuggagacgcggcuacucguggaugcuccagagaggaugaagucaccaauacguugccagcuccauc	81	27953..28034	-32.9
35	egr-new-52	5.2	acuaggagaggggaugaggaa	21	5P	0.52381	ccucuuccucucuccugguc	20	EG_S00081	-	acuaggagaggggaugaggaagccucuuccucucuccugguc	42	280115..280157	-29.6
36	egr-new-55	5.2	cguggaggaguucgggauagc	21	5P	0.619048	uguuccgucuccuccacauc	20	EG_S00001	-	cguggaggaguucgggauagcccuuucgugugaguguuccgucuccuccacauc	54	2752429..2752483	-26.7
37	egr-new-56	5.1	ucaccggguaguuauuacgc	20	3P	0.5	gaguaauuucuauccgguugg	21	EG_S00003	+	gaguaauuucuauccgguugguguuuuccagggaacacuaguguguccucuauguccaaggcaucaccggguaguuauuacgc	83	597055..597138	-34.2
38	egr-new-57	5.1	aagaggagagggagaagagaguu	23	5P	0.48	accccuucuccuccccucuucu	22	EG_S00084	-	aagaggagagggagaagagaguuagcuguccaaagcuuugcuuaccccuucuccuccccucuucu	65	49297..49362	-27.5
39	egr-new-58	5	aauggcacugggauggaugguag	23	5P	0.521739	accauccucguagugugguuca	22	EG_S00279	+	aauggcacugggauggaugguagaguggauuccuaccauccucguagugugguuca	56	25700..25756	-27.3
40	egr-new-59	4.9	gugagaauacuggacuaggaug	22	5P	0.454545	uccaaugucaaguguucucacaa	23	EG_S00047	-	gugagaauacuggacuaggaugcuauaauccaaugucaaguguucucacaa	51	234478..234529	-25.2
41	egr-new-60	4.9	gugguggcggugguguugauga	22	3P	0.590909	agcaacaccugcgucucacau	21	EG_S00002	-	agcaacaccugcgucucacauaagguugugguggcggugguguugauga	49	2432885..2432934	-21.2
42	egr-new-61	4.9	uggcgcuugguuauucuacuga	22	5P	0.454545	agucguauaaucaacgugccgca	23	EG_S00041	+	uggcgcuugguuauucuacugauagccaaaagucagucguauaaucaacgugccgca	57	46714..46771	-22.7
43	egr-new-62	4.9	gugaucugccaauuugcucuc	21	5P	0.47619	ucuaaaauuggcgggucaaag	21	EG_S00053	+	gugaucugccaauuugcucucggccgucgcucuaaaauuggcgggucaaag	51	558341..558392	-20.6
44	egr-new-63	4.9	ccuccuucuguucgaccaauu	21	3P	0.47619	acgguucgaacagaaguuggca	22	EG_S00228	-	acgguucgaacagaaguuggcagaaagcuuuuccuccuucuguucgaccaauu	53	50289..50342	-22.5
45	egr-new-64	4.8	gcaggacaucgaaucaggaaa	21	3P	0.47619	gccugauuugagugcagccu	20	EG_S00152	+	gccugauuugagugcagccucauguaggcaggacaucgaaucaggaaa	48	169615..169663	-21.9
46	egr-new-65	4.8	ucugaggugaaaaugcgcgaauu	23	3P	0.434783	uacgugcauuucagcucaucuu	22	EG_S00015	-	uacgugcauuucagcucaucuucuccacugcuuggagucugaggugaaaaugcgcgaauu	60	1328242..1328302	-26.1
47	egr-new-66	4.8	caucaauauuggcugugacau	21	5P	0.380952	uacaggcaauguugacgacg	20	EG_S00027	-	caucaauauuggcugugacaucgcaacccgugucuacaggcaauguugacgacg	54	925658..925712	-21.6
48	egr-new-70-1	4.8	ccuccuucuguucgaccaauu	21	5P	0.47619	uugguccaauaaagaagguggag	23	EG_S00228	-	ccuccuucuguucgaccaauucagucaugcacccucuaaccacugcgauugguccaauaaagaagguggag	71	50239..50310	-23.39
50	egr-new-70-2	4.7	ccuccuucuguucgaccaauu	21	5P	0.47619	uugguccaauaaagaagguggag	23	EG_S00292	-	ccuccuucuguucgaccaauucagucaugcaccgucuaaccacugcgauugguccaauaaagaagguggag	71	28231..28302	-23.39
52	egr-new-70-3	4.7	ccuccuucuguucgaccaauu	21	5P	0.47619	uugguccaauaaagaagguggag	23	EG_S00292	-	ccuccuucuguucgaccaauucagucaugcaccgucuaaccacugcgauugguccaauaaagaagguggag	71	30767..30838	-23.39
49	egr-new-68	4.8	cgacuacuggaacgguuuaac	21	3P	0.47619	ccaaaccguuccaauagucg	20	EG_S00003	-	ccaaaccguuccaauagucgacaguuuaaacccaccgacuacuggaacgguuuaac	56	539115..539171	-24.36
51	egr-new-71	4.7	uugaagguacugugaauuuug	21	5P	0.333333	agaugcccauucgcgcgguccaug	24	EG_S00028	-	uugaagguacugugaauuuuguaugaguccaaacugguacaagaugcccauucgcgcgguccaug	65	632786..632851	-19.6
53	egr-new-73	4.6	ugggcuaaaguugguacaugua	22	5P	0.409091	caugucugcuauggcccauc	20	EG_S00149	-	ugggcuaaaguugguacauguaccuagacgguugugugcaugucugcuauggcccauc	58	2607..2665	-23.2
54	egr-new-74	4.6	ggugccauuagugugauagg	20	5P	0.5	uucaugcgcuuggagcgu	18	EG_S00186	-	ggugccauuagugugauaggcucagcguugaucuauucaacaucagccuucaugcgcuuggagcgu	66	30327..30393	-23.7
55	egr-new-75	4.6	auggaggagaagggaaggaaga	22	5P	0.5	uucauccucauccuccacac	20	EG_S00072	-	auggaggagaagggaaggaagauguuguuaaaucuucauccucauccuccacac	54	196528..196582	-24.1
56	egr-new-76	4.6	auauuguuguagaaggcggaaa	22	3P	0.363636	ugccuacuuccucagcaaaauugg	24	EG_S00021	+	ugccuacuuccucagcaaaauugggagaaaguaaugcgauguugucgucguggccacauucgccauauuguuguagaaggcggaaa	86	673613..673699	-27.1
57	egr-new-78	4.5	agggcuaaaguacaagagag	20	5P	0.45	cugcuguacuuuagcccucc	20	EG_S00021	-	agggcuaaaguacaagagagugguaacagcugcuguacuuuagcccucc	49	981780..981829	-24.2
58	egr-new-79	4.5	guuggcaacgguagugcgauac	22	3P	0.545455	cccgcacuaugauugccaaacuc	23	EG_S00007	+	cccgcacuaugauugccaaacuccacagcucgcagagaggaagcaucaagaguuggcaacgguagugcgauac	73	940047..940120	-27.2
59	egr-new-80	4.5	ccucucuaucccuuuucacguua	23	5P	0.434783	acggauuuuggcggaguuggggaggca	27	EG_S00003	+	ccucucuaucccuuuucacguuaguauuguaugcucuaccaguaugcugugacuauacggauuuuggcggaguuggggaggca	83	1901533..1901616	-27.7
60	egr-new-82	4.4	uuugguaguuuuuuguaggauu	22	3P	0.27	accacaaaaaacugccgaaaa	21	EG_S00031	+	accacaaaaaacugccgaaaacgauaaguaaaauccuuuuuugguaguuuuuuguaggauu	61	454226..454287	-23.6
61	egr-new-87	4.2	auuugcucuggguuaguagaa	21	5P	0.380952	cuaaaccaagagacaaauuga	21	EG_S00042	-	auuugcucuggguuaguagaaggcauuuuaaaugcacuacuaaaccaagagacaaauuga	60	460166..460226	-21
62	egr-new-91	4	cugauucgaaaccucggcc	19	5P	0.578947	ggauuguuucgggugggc	18	EG_S00213	+	cugauucgaaaccucggccuuuuuguuacuguucuuuggguuucccuaacaugacucccacugcguaauuagaggauuguuucgggugggc	91	78410..78501	-26.2
63	egr-new-92	3.9	ugugggcaaagugagugggauc	22	5P	0.545455	ucucaugccuuugcccacgaa	21	EG_S00008	-	ugugggcaaagugagugggaucaaacauuaugucaacauaugaaacauugggaaaucucaugccuuugcccacgaa	76	1500490..1500566	-28.3
64	egr-new-95	3.8	ccuccuuccugcuuuuuuuc	20	5P	0.6	aggaaagugaaggaggca	18	EG_S00013	-	ccuccuuccugcuuuuuuucaccucggugcuguccagcuaacuuguaggaaagugaaggaggca	64	333867..333931	-20.9
65	egr-new-96	3.8	augcggaugguuaaggaauggg	22	5P	0.5	cagaucaaaccaccgcagac	20	EG_S00009	-	augcggaugguuaaggaauggggagaaugaccuugacaggagagucccugaggugccaguccccagaucaaaccaccgcagac	83	640817..640900	-34.3
66	egr-new-97	3.8	ggaggguauuaaccgaaggc	20	5P	0.55	cuucggccccacccuuccu	19	EG_S00008	+	ggaggguauuaaccgaaggcacagauuugccuucggccccacccuuccu	49	361966..362015	-25.6
67	egr-new-98	3.6	gagaugagcauccagugcuua	21	5P	0.47619	cauaccacaaucauucauc	19	EG_S00016	+	gagaugagcauccagugcuuagugauuguguaagcacugcugcucauaccacaaucauucauc	63	196155..196218	-21.4
68	egr-new-99	3.2	auggauugaauaagagugcaca	22	3P	0.363636	ugcauuucaucaccuacucccauca	25	EG_S00004	+	ugcauuucaucaccuacucccaucacuuaccgugguggugacacuuucggugugauggauugaauaagagugcaca	76	1560918..1560994	-27.4
69	egr-new-100	3.1	guagaucguuuggcgauaagc	21	5P	0.47619	ugaaggccaaacaucuacca	20	EG_S00009	+	guagaucguuuggcgauaagcggugaacagugauuuacagugaaggccaaacaucuacca	60	84655..84715	-20.7
70	egr-new-104	2.8	cguggggcuugugguacuucug	22	5P	0.590909	gggguaagccagucccuauuuc	22	EG_S00012	+	cguggggcuugugguacuucugggugcgggugcagugcguguguuggcgcagggguaagccagucccuauuuc	73	8571..8644	-28.8
71	egr-new-106	2.7	gagcggcuguugaacuaguacc	22	5P	0.545455	uauucaaguucaaauagccgcauuug	26	EG_S00197	-	gagcggcuguugaacuaguaccgaccuuugauaauuacccaacagacaguucguguauucaaguucaaauagccgcauuug	81	77643..77724	-26
72	egr-new-107	2.7	agaaguuguuagcugguagg	20	5P	0.45	uaccaucucucagcuucauu	20	EG_S00010	-	agaaguuguuagcugguagguaugauuagcuaccaucucucagcuucauu	50	903327..903377	-21.5
73	egr-new-108	2.7	aacuuaaauggucguguggc	20	5P	0.45	cgcacugccauuugaugucac	21	EG_S00010	+	aacuuaaauggucguguggcugcauuacgccgcacugccauuugaugucac	51	345715..345766	-23.1
74	egr-new-109	2.5	cggacagugcacggguauuuu	21	5P	0.52381	ggugcccacauuggacgac	19	EG_S00007	+	cggacagugcacggguauuuugcuuugccugugcgucacgcgccgggggcaggggcagggcggcggugcccacauuggacgac	83	1097831..1097914	-42.3
75	egr-new-113	2.2	cggugugggaguagauuucug	21	5P	0.52381	gaggauaugcucagcacuguu	21	EG_S00168	+	cggugugggaguagauuucugagaacauuuuagugaccuuagaggauaugcucagcacuguu	62	121161..121223	-22.4
76	egr-new-114	2.1	gugcacacguauguguaug	19	5P	0.473684	uacacacacgugcgcacga	19	EG_S00138	+	gugcacacguauguguaugcaucuaugcgcgggccuacacacacgugcgcacga	54	55095..55149	-24.5
77	egr-new-115	2.1	acugagggcgguaguguuu	19	5P	0.526316	acacucaccgcuuuuuagagc	21	EG_S00024	-	acugagggcgguaguguuuuuuucguugaccaucaaugaaauuggaugugguugggaaugagagacacucaccgcuuuuuagagc	85	180609..180694	-30.9
78	egr-new-118	1.7	ucugacaugcaugaacgagu	20	3P	0.45	acguucgcgcacguccagcgg	21	EG_S00004	-	acguucgcgcacguccagcggagauccugccaucacgguguuaggacucuucugacaugcaugaacgagu	70	878204..878274	-30.4
79	egr-new-119	1.7	ccacugccuucacauccuccgua	23	3P	0.565217	gggagggagugagggagguagau	23	EG_S00021	+	gggagggagugagggagguagauagugucccacugccuucacauccuccgua	52	516085..516137	-24.3
80	egr-new-120	1.7	uuucaucacccuaccagauugcucu	25	5P	0.44	gguacccucaugggugugaauua	23	EG_S00008	-	uuucaucacccuaccagauugcucuuauucuuuaguuggagcuuaagcaucagcuuuggagguacccucaugggugugaauua	83	1820632..1820715	-24.2
81	egr-new-122	1.6	cugcuuuaucaucaccaucguca	23	3P	0.434783	gguggugguggugguggcgg	20	EG_S00048	-	gguggugguggugguggcggugaagaugacguguguuucugagucugcuuuaucaucaccaucguca	67	335472..335539	-28.5
82	egr-new-123	1.6	gucccuuuauucgucuuccugu	22	3P	0.454545	ggggaggcgacgcuagggaauaa	23	EG_S00082	+	ggggaggcgacgcuagggaauaaguaauuaggcuugucccuuuauucgucuuccugu	57	231167..231224	-26.7
83	egr-new-124	1.6	aaccggguuggugggaggcaug	22	5P	0.636364	ugccccccacuuucccgccuuu	22	EG_S00013	+	aaccggguuggugggaggcauggucaugccccccacuuucccgccuuu	48	697615..697663	-27.6
84	egr-new-125	1.5	gggugucugcgggcggauggc	21	3P	0.761905	cgucugcaugucuuuggggcccua	24	EG_S00366	+	cgucugcaugucuuuggggcccuacaaagggugucugcgggcggauggc	49	11251..11300	-20.9
85	egr-new-126	1.5	ccucgucucgucucgucuc	19	5P	0.63	ggagggaagggagaggcg	18	EG_S00108	-	ccucgucucgucucgucucgccucggaagagagaggagggaagggagaggcg	52	148890..148942	-26.7
86	egr-new-127	1.5	cggaggggucugggagcuucug	22	5P	0.681818	gaaguacaaugaccguguccuuuaau	26	EG_S00012	+	cggaggggucugggagcuucuggcauggcccaagggucauaaugcugggcaagaaguacaaugaccguguccuuuaau	78	987316..987394	-27.6
87	egr-new-128	1.5	aaauggaccacaaagaacgc	20	5P	0.45	guccuuugugguccauuugu	20	EG_S00057	-	aaauggaccacaaagaacgcgcuaauagacagcgcguccuuugugguccauuugu	55	342934..342989	-35.9
88	egr-new-130	1.4	cauccuaauuccaugcuuguuuuca	25	5P	0.36	gggacgaggauagcgaugggauauc	25	EG_S00014	+	cauccuaauuccaugcuuguuuucagacucugccgucgauuuggacgcauugucuggggacgaggauagcgaugggauauc	81	57549..57630	-33.5
89	egr-new-131	1.4	aagaagaccauagacacgcacu	22	5P	0.454545	ugcgcguaugcguuuucaagugc	23	EG_S00009	+	aagaagaccauagacacgcacugccacaggcguaccacauuucggugcgauagacaggugugcgcguaugcguuuucaagugc	83	1596898..1596981	-28.7
90	egr-new-132	1.3	ugguguggagcuguagaauaug	22	5P	0.454545	ugaaaugucugccccacagcauc	23	EG_S00017	-	ugguguggagcuguagaauauggccgggaacuccugcuaucagcaguauuuguucccucugugaaaugucugccccacagcauc	84	396343..396427	-28.1
91	egr-new-134	1.3	ucccuuccgcauuuagccc	19	3P	0.578947	gcguaggugcgcggggcga	19	EG_S00200	-	gcguaggugcgcggggcgauaucgcuuggacauacuguacaguuaagugaauuaucucccuuccgcauuuagccc	75	74545..74620	-26.4
92	egr-new-141	1.2	agguacuagggcuacuggcaug	22	5P	0.545455	agccaaaagugguucuuuaccuaa	24	EG_S00020	-	agguacuagggcuacuggcauggccugaaggcuagcccacccggugugguacaauggccgagccaaaagugguucuuuaccuaa	84	430703..430787	-36.2
93	egr-new-143	1.2	aggacacagaagguggaacggaggc	25	5P	0.6	cuccuuuucacuucguguguguaug	25	EG_S00092	-	aggacacagaagguggaacggaggcaucgcuaaucgaguagugacuuuucuccuuuucacuucguguguguaug	74	285596..285670	-27
94	egr-new-145	1.1	agaaugcccgcaauauuucug	21	5P	0.428571	gcuguugcggucauguug	18	EG_S00388	-	agaaugcccgcaauauuucuggcgccguauguccuagcuccgcuaggguuguuagccagcuguugcggucauguug	76	1544..1620	-29.84
Score, score of mirdeep; MFE, minimum free energy

## Sheet: Table-S5
Table S5. All identified novel mature miRNAs and miRNA stars
miRNA names	Raw reads number			Total read number
	Adult	Cyst	PSC
egr-bantam	91825	93717	189247	374789
egr-bantam*	119	42	117	278
egr-miR-2162	6034	8885	16060	30979
egr-miR-2162*	1066	2205	1876	5147
egr-miR-281	2182	2530	6345	11057
egr-miR-281*	6	23	21	50
egr-miR-31*	1323	12	33	1368
egr-miR-31	115550	3066	5922	124538
egr-miR-61	74319	42633	155510	272462
egr-miR-61*	352	93	327	772
egr-miR-307	6490	6661	27726	40877
egr-miR-307*	34	41	70	145
egr-miR-1992	637	530	59	1226
egr-miR-1992*	78	90	132	300
egr-miR-133	266	163	615	1044
egr-miR-133*	244	117	324	685
egr-miR-36	2863	4	26	2893
egr-miR-36*	3	0	0	3
egr-new-7	37748	7	8	37763
egr-new-7*	3	0	0	3
egr-miR-3479	2948	2751	11251	16950
egr-miR-3479*	968	354	1042	2364
egr-new-10	16756	20	37	16813
egr-new-10*	195	0	0	195
egr-new-12	4834	3	10	4847
egr-new-12*	5	0	0	5
egr-new-15*	1	0	0	1
egr-new-15	2444	0	0	2444
egr-new-17*	529	23	217	769
egr-new-17	439	99	507	1045
egr-new-22	1076	0	3	1079
egr-new-22*	797	0	3	800
egr-new-24*	1	0	0	1
egr-new-24	532	0	0	532
egr-new-25	65	162	108	335
egr-new-25*	57	68	73	198
egr-new-26	46	68	125	239
egr-new-26*	1	0	5	6
egr-new-28	78	25	67	170
egr-new-28*	3	1	2	6
egr-new-29*	2	0	0	2
egr-new-29	63	19	47	129
egr-new-33*	0	0	4	4
egr-new-33	0	71	13	84
egr-new-37*	0	1	0	1
egr-new-37	0	28	12	40
egr-new-38*	0	0	3	3
egr-new-38	1	11	12	24
egr-new-41	4	3	7	14
egr-new-41*	0	2	0	2
egr-new-42	1	0	6	7
egr-new-42*	3	3	0	6
egr-new-43*	1	0	1	2
egr-new-43	5	2	12	19
egr-new-45*	0	0	1	1
egr-new-45	2	5	0	7
egr-new-46*	1	0	0	1
egr-new-46	10	0	0	10
egr-new-47	11	1	0	12
egr-new-47*	1	0	4	5
egr-new-48	88	0	0	88
egr-new-50	7	3	9	19
egr-new-51	23	64	49	136
egr-new-52*	0	1	0	1
egr-new-52	0	7	1	8
egr-new-55	4	13	5	22
egr-new-56	39	2	8	49
egr-new-56*	14	1	0	15
egr-new-57*	0	1	0	1
egr-new-57	4	35	7	46
egr-new-58	15	11	8	34
egr-new-59	3	6	19	28
egr-new-60	20	19	12	51
egr-new-61	3518	5	1	3524
egr-new-62	11	4	12	27
egr-new-63	0	2	26	28
egr-new-64	0	18	5	23
egr-new-65	69	8	16	93
egr-new-66*	0	5	0	5
egr-new-66	2	9	2	13
egr-new-68	1	5	0	6
egr-new-68*	0	0	1	1
egr-new-70	0	2	26	28
egr-new-71	0	2	10	12
egr-new-73	40	8	19	67
egr-new-74	327	0	0	327
egr-new-75*	0	0	2	2
egr-new-75	0	32	0	32
egr-new-76	0	65	5	70
egr-new-78	4	8	2	14
egr-new-79	14	5	25	44
egr-new-80	0	5	283	288
egr-new-82	30	10	27	67
egr-new-87*	823	187	543	1553
egr-new-87	2308	491	1193	3992
egr-new-91	0	17	39	56
egr-new-92	9	18	1	28
egr-new-95	0	2	16	18
egr-new-96	2	5	3	10
egr-new-97	8	0	2	10
egr-new-98*	0	0	1	1
egr-new-98	2	0	8	10
egr-new-99	1	0	7	8
egr-new-100	14	4	22	40
egr-new-104	0	0	7	7
egr-new-106	1	3	4	8
egr-new-107	17	0	0	17
egr-new-108	2	7	1	10
egr-new-109	0	1	5	6
egr-new-113	0	0	7	7
egr-new-114	0	0	6	6
egr-new-115	0	0	6	6
egr-new-118	42	3	17	62
egr-new-119	0	0	5	5
egr-new-120	0	0	6	6
egr-new-122	12	53	305	370
egr-new-122*	4	9	15	28
egr-new-123	0	0	5	5
egr-new-124	3	0	2	5
egr-new-125	310	962	582	1854
egr-new-126	2	27	200	229
egr-new-127	0	5	0	5
egr-new-128	17	7	7	31
egr-new-130	0	0	5	5
egr-new-131	0	9	0	9
egr-new-132	0	2	3	5
egr-new-134	0	6	41	47
egr-new-141	8	4	8	20
egr-new-143	0	2	16	18
egr-new-145	0	0	5	5
* miRNA star sequences

## Sheet: Table-S6
Table S6. The conservation analysis of the E. granulosus miRNA candidates in E. multilocularis
NO	miRNA Names	Pre_miRNA length in E.granulosus(nt)	Pre_miRNA seqences in E.granulosus	Mapping targets in E.multilocularis genome*	E.multilocularis genome contig ID	Strand	Pre_miRNA location in E.multilocularis contig	Identities
1	egr-bantam	75	CGGCUUUUCUCGCGUUCUGAGAGCGUUAAUUCUUUAGUUAAACUACCGCCUUCUGAGAUCGCGAUUACAGCUGAU	CGGCTTTTCTCGCGTTCTGAGAGCGTTAATTCTCTAGTTAAACTACCGCCTTCTGAGATCGCGATTACAGCTGAT	pathogen_EMU_contig_62302	+	143186..143260	74/75 (98%)
3	egr-miR-61	76	CGUGAGGCCCUUUCUUGUGCAUGGAUAAUGAGGGGUCUUUAAGCCUCGACCAUGACUAGAAAGAGCACUCACAUCC	GGATGTGAGTGCTCTTTCTAGTCATGGTCGAGGTTTAAAGACCCTTCATTATCCATGCACAAGAAAGGGCCTCACG	pathogen_EMU_scaffold_007780	-	6291386..6291461	74/76 (97%)
4	egr-miR-31	61	UGGCAAGAUACUGGCGAAGCUGAGGGGUCAAGUAAUCGUCAGCUUCGUCUGGUCUUGCUGC	TGGCAAGATACTGGCGAAGCTGAGGGGTCAAGTAATCGTCAGCTTCGTCTGGTCTTGCTGT	pathogen_EMU_contig_60709	+	36639..36699	61/61 (100%)
5	egr-new-7	57	UGGCGCUUUCUAACUUUACUGAUAGUGAUUUAUCAGUAAAGUCAUAAAUGCACCUCA	TGGCGCTTTCTAACTTTACTGATAGTGATTTATCAGTAAAGTCATAAATGCGCCTCA	pathogen_EMU_scaffold_007768	+	2426286..2426342	56/57 (98%)
6	egr-miR-2162	57	AGUGGAUUUGUUGCAUAUUAUACAUCGUGGGGUUUGUAUUAUGCAACUUUUCACUCC	AGTGGATTTGTTGCATATTATACATCGTGGGGTTTGTATTATGCAACTTTTCACTCC	pathogen_EMU_contig_62136	+	2544190..2544246	57/57 (100%)
7	egr-miR-3479	55	CGGUGAAAGUUUAUGCAUUUACAUCGGUUGAUGUAUUGCACGUUCUUUCGCCAUC	GATGGCGAAAGAACGTGCAATACATCAACCGATGTAAATGCATAAACTTTCACCG	pathogen_EMU_scaffold_007768	-	11565484..11565538	55/55 (100%)
8	egr-new-10	68	UGAGUAUUGUACCAUGCGGUGAGUGACCUUGUCUCCUUCCACCUACUCAUUGCAGGGUAGAAUACUCC	TGAGTATTGTACCGTGCGGTGAGTGACCTTGTCTCCATGCACCTACTCATTGTAGGGTAGAATACTCC	pathogen_EMU_contig_62349	+	5649187..5649254	64/68 (94%)
9	egr-miR-281	59	AAGGAGGGCCCUUUAUGACCCUUGAGAAAUAAAUCAAUGUCAUGGAGUUGCUCUCUAUA	TATAGAGAGCAACTCCATGACATTGACTTATTTCTCAAGGGTCATAAAGGGCCCTCCTT	pathogen_EMU_scaffold_007768	-	11092476..11092534	58/59 (98%)
10	egr-new-12	55	UGGCGCUUGAUUUCAACACUGUUAGAAGCAACAGUGUUGAUACCAGGCAUUCACC	GGTGAATGCCTGGTATCAACACTGTTGCTTCTAACAGTGTTGAAATCAAGCGCCA	pathogen_EMU_scaffold_007768	-	2427952..2428006	55/55 (100%)
11	egr-miR-36	75	ACGGAUUGUCCGUCCGGUAACCGCGAUAAGGUGAAGGCCUUUUUAACUGCUGGUCACCGGGUAGACAUUCCUUGC	ACGGATTGTCCATCCGGTAACCGCGATAAGGTGAAGGCCTTTTTAACTGCTGGTCACCGGGTAGACATTCCTTGC	pathogen_EMU_scaffold_007763	+	1144746..1144820	74/75 (98%)
12	egr-new-15	57	UGGAGCUUGGUGACAAGACUGACAGACAAGUGGCAGUGUUGCUAUCAAUGCUCCGCA	TGGAGCTTGGTGACAAGACTGACAGACAAGTGGCAGTGTTGCTATCAATGCTCCGTA	pathogen_EMU_scaffold_007768	+	2420386..2420442	56/57 (98%)
13	egr-new-17	58	GGGCUCGUUUACUCGAAUUGGUCUGCGUGGGGCACUAAUUCGAGUCAACAGGGUCGUU	AACGACCCTGTTGACTCGAATTAGTGCCCCACGCAGACCAATTCGAGTAAACGAGTCC	pathogen_EMU_scaffold_007798	-	2170816..2170873	57/58 (98%)
14	egr-miR-133	63	GGCUGAUUUGUGGGGCUCAGAAAAGCUGUAAAUGAAAACUUUUGGUCCCCAUUAACCAGCCGC	GGCTGATTTGTGGGGCTCAGAAAAGCTGTAAATGAAAACTTTTGGTCCCCATTAACCAGCCGC	pathogen_EMU_scaffold_007760	+	1210020..1210082	63/63 (100%)
15	egr-miR-1992	68	UUUCAUUGGUCAAUUGCUAAUAUUUCUUGCGUAAAUUUACAAAUAUCAGCAGUUGUACCAUUGAAAUG	TTTCATTGGTCAATTGCTAATATTTCTTGCGTTAATTTACAAATATCAGCAGTTGTACCATTGAAATG	pathogen_EMU_scaffold_007003	+	2075078..2075145	67/68 (98%)
16	egr-new-22	63	UGGCGCUUGAUUUCAACGCUGAUAGAAAACACCGUACAUCAGUGUUGAUGUCAGGUUGCUUCU	AGAAGCAACCTGACATCAACACTGATGTACGGTGTTTTCTATCAGCGTTGAAATCAAGCGCCA	pathogen_EMU_scaffold_007768	-	2427759..2427821	63/63 (100%)
17	egr-new-24	57	UGGCGCUUGACCAUGCUACUGAUAGACGCAAAUCAGUUGUAUCAUCAAUGCGCCGCA	TGGCGCTTGACCATGCTACTGATAGACGCAAATCAGTTGTATCATCAATGCGCCGCA	pathogen_EMU_scaffold_007768	+	2420673..2420729	57/57 (98%)
18	egr-new-25	53	UAUAUCAAAACGUCAGGUUUUGGUGGAAAAGAAAACAUGGCGUUUUGGUAAGA	TCTTACCAAAACGCCATGTTTTCTTTTCCACCAGAACCTGACGTTTTGATATA	pathogen_EMU_scaffold_007768	-	9938360..9938412	52/53 (98%)
19	egr-new-26	51	GGGUCAUUCUGAUAGUUCAGAUAAACGGGUCAGAACUAUCGGAAUGGCAGU	CTGCCATTCCGATAGTTCTGACCCGTTTATTTGAACTATCAGAATGACCC	pathogen_EMU_scaffold_007768	-	3340274..3340323	49/50 (98%)
20	egr-new-28	55	CCUCCAUUUCCGGUUCGAAUGGGCGCAUAACUACCGCUCGAACUGGGGUUGAAGC	CCTCCATTTCCGGTTCGAATGGGCGCGTAACTACCGCTCGAACTGGGGTTGAAGC	pathogen_EMU_contig_62323	+	253640..253694	54/55 (98%)
21	egr-new-29	63	UUGCACAGCUUAGAGCUCUGUCUGCUUUUCGCCUGCGGAGUGUCGGUGCUGUGCGAAAGUGAU	TTGCACAGCTTAGAGCTCTGTCTGCTTTCCGCCTGCAGAGTGTCGGTGCTGTGCAAAAGTGAT	pathogen_EMU_contig_62302	+	3420337..3420399	60/63 (95%)
22	egr-new-33	69	GGCGACAGACGAUAAUAGACAGGUCGACAAGUAAUGACUUCAGCUUGUCUAUUAGUCAUCUGUCUCAUU	GGCAGCAGACGATAATAGACAGGTCGACAAGTAGTGACTTCAACTTGTCTACTAGTCGTCTGTCTCATT	pathogen_EMU_contig_62152	+	1188935..1189003	63/69 (91%)
				AATGAGACAGACGACTAGTAGACAAGTTGAAGTCACTACTTGTCGACCTGTCTATTATCGTCTGCTGCC	pathogen_EMU_contig_62152	-	440263..440331	63/69 (91%)
23	egr-new-37	54	UGAACUCUGUCAUUAAAUUUGCUAGUCGUAGCAAAUGUGUGGACGAGUUCGCGA	TGAACTCTGTCATTAAGTTTTCTAGTCGTAGCAAATGTGTGGACGAGTTCGCG	pathogen_EMU_contig_62152	+	316125..316177	51/53 (96%)
				CGCGAACTCGTCCACACATTTGCTACGACTAGAAAACTTAATGACAGAGTTCA	pathogen_EMU_contig_62152	-	1313087..1313139	51/53 (96%)
24	egr-new-38	56	GAAAUGCCGAGGGCUUGGAGGACAUCGUAUCUGCAUCAAGGCUCACGGCAUUUCCU	none	none	none	none	none
25	egr-new-41	50	AGCAGGGACUGGUUUGAAACUGCCUGCAGUACAAACUCUGCCCCUGCUGC	AGCAGGGACTGGTTTGAAACTGCCTGCAGTACGTGCTCCGCCCCTACTGC	pathogen_EMU_scaffold_007768	+	3795827..3795876	45/50 (90%)
26	egr-new-42	72	GACUGGGUUGCAGGAAAGCGUGAAUAAGUGCUACAUAGAGAACUUAGUCACGCAUACCCAAAGCCCAGUUCA	TGAACTGGGCTTTGGGTATGCGTGACTAAGTTCTCTACGTAGCACTTATTCACGCTTTCCTGCAACCTAGTC	pathogen_EMU_scaffold_007780	-	13118678..13118749	70/72 (97%)
27	egr-new-43	54	GUCCACGCAGCACAGCGGUCACGAAUGCUGGGCCGAUGAAUGCCACGUGGUCAC	GTGACCACGTGGCATTCATCGGCCCAGCGTTCGTGACCGCTGTGCTGCGTGGAC	pathogen_EMU_contig_62142	-	732871..732924	53/54 (98%)
28	egr-new-45	74	AAAGGUCAGGAUGGCGGAGUGAAGGGCGGCACUGACGCGUCAUUCCCACCCUCCCCUCCUCCCCUGCCCUUUUC	AACGGTCAGGATGGCGGAGTGGAGGGCGGCACTGACACGTCATTCCCACCCTCCCCTCCTCCCCTGCCCTTTTC	pathogen_EMU_scaffold_007801	+	137233..137306	71/74 (95%)
29	egr-new-46	67	UGAAUGGCUAGAGGCAUCAAGGACAUCCAUACAUACGGUUGCCCUUGAACCGUUUCUACCAUUCAUA	ATAAATGGTAGAAACGGTTCAAGGGCAACCATATGTATGGATGTCCTTGATGCCTCCAGCCGTTCA	pathogen_EMU_scaffold_007728	-	7838892..7838957	62/66 (93%)
30	egr-new-47	47	UAGUCAGUCAGUCUGUUUGCCUGUAUGGCUGGCUGGCUGACUGGCUG	TAGTCAGTCAGTCTGTTTGCTTGTATGGCTGACTGGCTGCCTGTGTG	pathogen_EMU_scaffold_007768	+	94448..94494	42/47 (89%)
				CACACAGGCAGCCAGTCAGCCATACAAGCAAACAGACTGACTGACTA	pathogen_EMU_scaffold_007768	-	86269..86315	42/47 (89%)
31	egr-new-48	57	UGGUGCUUGAUCAUACCACUGAUAGACAUGGAUCAGUUGUAUCAUCAAUGCAUCACA	TGTGGTGCATTGATGATACAGCTGATCGATGTCTATCAGTGGTATGATCAAGCACCA	pathogen_EMU_scaffold_007768	-	26635..26691	54/57 (94%)
32	egr-new-50	47	GACUUGGAUGGUUCUGCCUAACCAGGGGUGGAGGCCAUCCAAGUAGC	GCTACTCGGGCGGCCTCCACCCCTGGCTGGGCAGAACCACCCAAGTC	pathogen_EMU_scaffold_007780	-	249765..249811	41/47 (87%)
33	egr-miR-307	69	AUCCCGUGGGUUGAGCGAUGCCUUUGUGUUCUGCACCUCUAUGCGCAUCACAACCUACUUGAUUGAGG	CCTCAATCAAGTAGGTTGTGATGCGCATAGAGGTGCGGAACACAAAGGCATCGCTCAACCCACGGGAT	pathogen_EMU_scaffold_007768	-	954446..954513	67/68 (98%)
34	egr-new-51	81	UAGAGCUUGACGUGUUGGAGACGCGGCUACUCGUGGAUGCUCCAGAGAGGAUGAAGUCACCAAUACGUUGCCAGCUCCAUC	GATGGAGCTGGAAACGTATTGGTGACTTCATCCTCTCTGGAGCATCCACGAGTAGCCGCGTCTCCAACACGTCAAGCTCTA	pathogen_EMU_scaffold_006951	-	672448..672528	80/81 (98%)
35	egr-new-52	42	ACUAGGAGAGGGGAUGAGGAAGCCUCUUCCUCUCUCCUGGUC	ACTAGGACAGGGGATGAGAAAGCCTCTTCCTCTCTCCTGGTC	pathogen_EMU_contig_62136	+	1803090..1803131	40/42 (95%)
36	egr-new-55	54	CGUGGAGGAGUUCGGGAUAGCCCUUUCGUGUGAGUGUUCCGUCUCCUCCACAUC	CGTAGAGGAGTTCGGGATAGCCCTTCCGTGTGAGTGTTCCGTCTCCACATCTTC	pathogen_EMU_scaffold_007768	+	4601641..4601694	48/54 (88%)
37	egr-new-56	83	GAGUAAUUUCUAUCCGGUUGGUGUUUUCCAGGGAACACUAGUGUGUCCUCUAUGUCCAAGGCAUCACCGGGUAGUUAUUACGC	GCGTAATAACTACCCGGTGATGCCTTGGACATAGAGGACACACTAGTGTTCCCCGGAAAACACCAACCGGATAGAAATTACTC	pathogen_EMU_scaffold_007780	-	7495975..7496057	82/83 (98%)
38	egr-new-57	65	AAGAGGAGAGGGAGAAGAGAGUUAGCUGUCCAAAGCUUUGCUUACCCCUUCUCCUCCCCUCUUCU	AGAAGAGGGGAGGAGACGGGGTAAGCAAAGCTTTGGACAGCTAACTCTCTTCTCCCTCTCCTCTT	pathogen_EMU_scaffold_007614	-	8751678..8751742	64/65 (98%)
39	egr-new-58	56	AAUGGCACUGGGAUGGAUGGUAGAGUGGAUUCCUACCAUCCUCGUAGUGUGGUUCA	none	none	none	none	none
40	egr-new-59	51	GUGAGAAUACUGGACUAGGAUGCUAUAAUCCAAUGUCAAGUGUUCUCACAA	GTGAGAATACTGGACTAGGATGCTATAATCCAATGTCAAGTGTTCTCACAA	pathogen_EMU_scaffold_007712	+	325876..325926	51/51 (100%)
41	egr-new-60	49	AGCAACACCUGCGUCUCACAUAAGGUUGUGGUGGCGGUGGUGUUGAUGA	AGCAACATCTGCGTCTCACATAAGGTTGTGGTGGCGGTGGTGTTGATGA	pathogen_EMU_scaffold_007768	+	13310960..13311008	48/49 (97%)
42	egr-new-61	57	UGGCGCUUGGUUAUUCUACUGAUAGCCAAAAGUCAGUCGUAUAAUCAACGUGCCGCA	TGGCGCTTGGTTATTCTACTGATAGCCAAAAGTGAGTCGTATAATCAACGCGCCGCA	pathogen_EMU_scaffold_007768	+	2420953..2421009	55/57 (96%)
43	egr-new-62	51	GUGAUCUGCCAAUUUGCUCUCGGCCGUCGCUCUAAAAUUGGCGGGUCAAAG	none	none	none	none	none
44	egr-new-63	53	ACGGUUCGAACAGAAGUUGGCAGAAAGCUUUUCCUCCUUCUGUUCGACCAAUU	ACGGTTCTAACAGCAGTTGGAAGAAAGCTTTTCCTCCTTCTGTTCGGCCGCTT	pathogen_EMU_contig_62142	+	459493..459545	47/53 (88%)
45	egr-new-64	48	GCCUGAUUUGAGUGCAGCCUCAUGUAGGCAGGACAUCGAAUCAGGAAA	GCCTGATTTGAGTGCAGCCTCATGTTGGCAGGGCATCGAATCAGGAAA	pathogen_EMU_scaffold_007798	+	4342666..4342713	46/48 (95%)
46	egr-new-65	60	UACGUGCAUUUCAGCUCAUCUUCUCCACUGCUUGGAGUCUGAGGUGAAAAUGCGCGAAUU	TGCGTGCATTTCAGCTCATCTTCTCCACTGCTTGGAATCTGAGGTAAAAATGCGCAAATT	pathogen_EMU_scaffold_008000	+	2474950..2475009	56/60 (93%)
47	egr-new-66	54	CAUCAAUAUUGGCUGUGACAUCGCAACCCGUGUCUACAGGCAAUGUUGACGACG	CATCAATATTGGCTGTGACATCGCAACCCGTGTCTACAGGCAATGTTGACGACG	pathogen_EMU_scaffold_007728	+	10027413..10027466	54/54 (100%)
48	egr-new-68	56	CCAAACCGUUCCAAUAGUCGACAGUUUAAACCCACCGACUACUGGAACGGUUUAAC	CCAAACCGTTCCAATAGTCGACAGTTTAAACCCACCGACTACTGGAACGGTTTAAC	pathogen_EMU_scaffold_007780	+	7553124..7553179	56/56 (100%)
49	egr-new-70-1	71	CCUCCUUCUGUUCGACCAAUUCAGUCAUGCACCGUCUAACCACUGCGAUUGGUCCAAUAAAGAAGGUGGAG	CCTCCTTCTGTTCGGCCGCTTCAGTCATGCACCGTTTAACCACTGCGATTAGCCCAATAAAGAGGGTGGAG	pathogen_EMU_contig_62142	+	459525..459595	63/71 (88%)
50	egr-new-70-2	71	CCUCCUUCUGUUCGACCAAUUCAGUCAUGCACCGUCUAACCACUGCGAUUGGUCCAAUAAAGAAGGUGGAG	CCTCCTTCTGTTCGGCCGCTTCAGTCATGCACCGTTTAACCACTGCGATTAGCCCAATAAAGAGGGTGGAG	pathogen_EMU_contig_62142	+	459525..459595	63/71 (88%)
51	egr-new-70-3	71	CCUCCUUCUGUUCGACCAAUUCAGUCAUGCACCGUCUAACCACUGCGAUUGGUCCAAUAAAGAAGGUGGAG	CCTCCTTCTGTTCGGCCGCTTCAGTCATGCACCGTTTAACCACTGCGATTAGCCCAATAAAGAGGGTGGAG	pathogen_EMU_contig_62142	+	459525..459595	63/71 (88%)
52	egr-new-71	65	UUGAAGGUACUGUGAAUUUUGUAUGAGUCCAAACUGGUACAAGAUGCCCAUUCGCGCGGUCCAUG	none	none	none	none	none
53	egr-new-73	58	UGGGCUAAAGUUGGUACAUGUACCUAGACGGUUGUGUGCAUGUCUGCUAUGGCCCAUC	GATGGGCCATAGAAGACATGCAAACAACCGTCTAGGTACATGTACCAACTTTAGTCCA	pathogen_EMU_scaffold_007780	-	199407..199464	55/58 (94%)
54	egr-new-74	66	GGUGCCAUUAGUGUGAUAGGCUCAGCGUUGAUCUAUUCAACAUCAGCCUUCAUGCGCUUGGAGCGU	GGTGCCACCAGTGTGATAGGCTCAGTGTTGATCTACTCAACATTAGCCTTCATGCACTTGGAGCGT	pathogen_EMU_scaffold_000034	+	352..417	60/66 (90%)
				GGTGCCACCAGTGTGATAGGCTCAGTGTTGATCTACTCAACATTAGCCTTCATGCACTTGGAGCGT	pathogen_EMU_scaffold_007717	+	21084..21149	60/66 (90%)
55	egr-new-75	54	AUGGAGGAGAAGGGAAGGAAGAUGUUGUUAAAUCUUCAUCCUCAUCCUCCACAC	GTGTGGAGGATGAGGATGAAGATTTAACAACACCTTCCTTCCCGTCTCCTCCAT	pathogen_EMU_contig_62136	-	1522915..1522968	52/54 (96%)
56	egr-new-76	86	UGCCUACUUCCUCAGCAAAAUUGGGAGAAAGUAAUGCGAUGUUGUCGUCGUGGCCACAUUCGCCAUAUUGUUGUAGAAGGCGGAAA	TGCCTACTTCCTCAACAAAATTGGGAGGAAGTAATGCGATGTCGTCGTGGCCGCATTTGCCACATTGTTGTAGAAGGCGGAAA	pathogen_EMU_scaffold_007768	+	1392985..1393067	78/86 (90%)
57	egr-new-78	49	AGGGCUAAAGUACAAGAGAGUGGUAACAGCUGCUGUACUUUAGCCCUCC	none	none	none	none	none
58	egr-new-79	73	CCCGCACUAUGAUUGCCAAACUCCACAGCUCGCAGAGAGGAAGCAUCAAGAGUUGGCAACGGUAGUGCGAUAC	none	none	none	none	none
59	egr-new-80	83	CCUCUCUAUCCCUUUUCACGUUAGUAUUGUAUGCUCUACCAGUAUGCUGUGACUAUACGGAUUUUGGCGGAGUUGGGGAGGCA	TGCCTCCCCAACTCCGCCGAAAAGCCGTATAGTCACAGCATACTGGCAGAGCATACAATACTAACGTGAAAAGGGATAGAGGGG	pathogen_EMU_scaffold_007780	-	6220812..6220895	80/83 (95%)
60	egr-new-82	61	ACCACAAAAAACUGCCGAAAACGAUAAGUAAAAUCCUUUUUUGGUAGUUUUUUGUAGGAUU	AATCCTACAAAAAACTACCAAAAAATGATTTTACTTATCGTTTTTGGCAGTTTTTTTGTGG	pathogen_EMU_scaffold_007614	-	3607865..3607925	58/61 (95%)
61	egr-new-87	60	AUUUGCUCUGGGUUAGUAGAAGGCAUUUUAAAUGCACUACUAAACCAAGAGACAAAUUGA	none	none	none	none	none
62	egr-new-91	91	CUGAUUCGAAACCUCGGCCUUUUUGUUACUGUUCUUUGGGUUUCCCUAACAUGACUCCCACUGCGUAAUUAGAGGAUUGUUUCGGGUGGGC	none	none	none	none	none
63	egr-new-92	76	UGUGGGCAAAGUGAGUGGGAUCAAACAUUAUGUCAACAUAUGAAACAUUGGGAAAUCUCAUGCCUUUGCCCACGAA	TTCGTGGGCTAAGGCATGAGATTTGCCAATGTTTCATATGTTGACATAATGTTTGATCCCACTCACTTTGCCCACA	pathogen_EMU_scaffold_007728	-	7733147..7733222	74/76 (97%)
64	egr-new-95	64	CCUCCUUCCUGCUUUUUUUCACCUCGGUGCUGUCCAGCUAACUUGUAGGAAAGUGAAGGAGGCA	TGCCTCCTTCACTTTCCTACCAGTTAGCTGGACAGCACCGAGGTGAAAAAAAGCAGGAAGGAGG	pathogen_EMU_scaffold_007728	-	4913283..4913346	63/64 (98%)
65	egr-new-96	83	AUGCGGAUGGUUAAGGAAUGGGGAGAAUGACCUUGACAGGAGAGUCCCUGAGGUGCCAGUCCCCAGAUCAAACCACCGCAGAC	GTCTGCGGTGGTTTGATCTGGGGACTGGCACCTCAGGGACTCTCCTGTCAAGGTCATTCTCCCCATTCCTTAACTATCCGCAT	pathogen_EMU_scaffold_007780	-	2011828..2011910	82/83 (98%)
66	egr-new-97	49	GGAGGGUAUUAACCGAAGGCACAGAUUUGCCUUCGGCCCCACCCUUCCU	GAGGGTATTAACCGAAGGCACAGATTTGCCTTCGGCCCCACCCTTCCT	pathogen_EMU_scaffold_007728	+	6654036..6654083	48/48 (100%)
67	egr-new-98	63	GAGAUGAGCAUCCAGUGCUUAGUGAUUGUGUAAGCACUGCUGCUCAUACCACAAUCAUUCAUC	GATGAATGATTGTGGTATGAGCAACAGTGCTTACACAATCACTAAGCGCTGGATGCTCATCTC	pathogen_EMU_scaffold_007768	-	553446..553508	61/63 (96%)
68	egr-new-99	76	UGCAUUUCAUCACCUACUCCCAUCACUUACCGUGGUGGUGACACUUUCGGUGUGAUGGAUUGAAUAAGAGUGCACA	TGCATTTCATCACCTACTCCTATCACTTACCGTGGTGGTGACACTTTAGGTGTGATGAATTGAATAAGAGTGCACA	pathogen_EMU_scaffold_007614	+	5615778..5615853	73/76 (96%)
69	egr-new-100	60	GUAGAUCGUUUGGCGAUAAGCGGUGAACAGUGAUUUACAGUGAAGGCCAAACAUCUACCA	GTAGATCGTTTGGCGATAACAGGTGAACAGTGATTTACAGTGAAGGCCAAACATCTACCA	pathogen_EMU_scaffold_007780	+	1443112..1443171	58/60 (96%)
70	egr-new-104	73	CGUGGGGCUUGUGGUACUUCUGGGUGCGGGUGCAGUGCGUGUGUUGGCGCAGGGGUAAGCCAGUCCCUAUUUC	CGTGGGGCTCGTGGTACTTCTGGGTGCGGGTGCAGTGCGTGTGTTGACGCAGGCGTGAGCCAGTCCCTATTT	pathogen_EMU_scaffold_007780	+	3561189..3561200	68/72 (94%)
71	egr-new-106	81	GAGCGGCUGUUGAACUAGUACCGACCUUUGAUAAUUACCCAACAGACAGUUCGUGUAUUCAAGUUCAAAUAGCCGCAUUUG	none	none	none	none	none
72	egr-new-107	50	AGAAGUUGUUAGCUGGUAGGUAUGAUUAGCUACCAUCUCUCAGCUUCAUU	AGAAGTTGTTAGCTGGTAGGTATGATTAGCTACCATCTCTCGGCTTCATT	pathogen_EMU_scaffold_007614	+	800516..800565	49/50 (98%)
73	egr-new-108	51	AACUUAAAUGGUCGUGUGGCUGCAUUACGCCGCACUGCCAUUUGAUGUCAC	GTGACATCAAATGGCAGTGCGGCGTAATGCAGCCGCACGCCCAGTTAAATT	pathogen_EMU_scaffold_007614	-	1349818..1349868	47/51 (92%)
74	egr-new-109	83	CGGACAGUGCACGGGUAUUUUGCUUUGCCUGUGCGUCACGCGCCGGGGGCAGGGGCAGGGCGGCGGUGCCCACAUUGGACGAC	CGGACAGTGCACGGGTATTTTGCTTTGCCTGTGCGTCACGCACCGGGGGCAGGGGTAGGTCGGCGGTGCCCGCATCGGACGAC	pathogen_EMU_contig_62349	+	3757630..3757712	78/83 (93%)
75	egr-new-113	62	CGGUGUGGGAGUAGAUUUCUGAGAACAUUUUAGUGACCUUAGAGGAUAUGCUCAGCACUGUU	GTGTGGGAGTAAGTTTCTGAGAACGTTTTAGTGACCTTAGAGGATATGCTCAGCACTGT	pathogen_EMU_contig_62152	+	125004..125062	56/59 (94%)
				ACAGTGCTGAGCATATCCTCTAAGGTCACTAAAACGTTCTCAGAAACTTACTCCCACAC	pathogen_EMU_contig_62152	-	161127..161185	56/59 (94%)
76	egr-new-114	54	GUGCACACGUAUGUGUAUGCAUCUAUGCGCGGGCCUACACACACGUGCGCACGA	GTGCACACGTATGTGTATGCACCTATGCACGAGCCTACACACACGTGCGCACGA	pathogen_EMU_scaffold_007636	+	2521316..2521369	51/54 (94%)
77	egr-new-115	85	ACUGAGGGCGGUAGUGUUUUUUUCGUUGACCAUCAAUGAAAUUGGAUGUGGUUGGGAAUGAGAGACACUCACCGCUUUUUAGAGC	CGCTCAAAACCGGTGAGTGTCTCTCATTCCCAACCACATCCAATTTCATTGATGGTCAAAGGAAAAAACGTTACCGCCCTCAGT	pathogen_EMU_contig_62145	-	1680292..1680375	77/84 (91%)
78	egr-new-118	70	ACGUUCGCGCACGUCCAGCGGAGAUCCUGCCAUCACGGUGUUAGGACUCUUCUGACAUGCAUGAACGAGU	ACTCGTTCATGCATGTCAGAAGAGTCCTAACACCGTGATGGCAGGATCTCCGCTGGACGTGAGCAAACGT	pathogen_EMU_scaffold_007614	-	4945429..4945498	68/70 (97%)
79	egr-new-119	52	GGGAGGGAGUGAGGGAGGUAGAUAGUGUCCCACUGCCUUCACAUCCUCCGUA	GGGAGGGAGTGAGGGAGGTAGATTGTGTCCCACTGCCTTCACATCTTCCGTA	pathogen_EMU_scaffold_007768	+	1250553..1250604	50/52 (96%)
80	egr-new-120	83	UUUCAUCACCCUACCAGAUUGCUCUUAUUCUUUAGUUGGAGCUUAAGCAUCAGCUUUGGAGGUACCCUCAUGGGUGUGAAUUA	TTTCATCACCCTACCAGATTGCTCTTATTCTTTATTTGGAGCTTAAGCATCAGCTTTGGAGGTACCCTCACGGGTGTGAATTA	pathogen_EMU_scaffold_007728	+	8041609..8041691	81/83 (97%)
81	egr-new-122	67	GGUGGUGGUGGUGGUGGCGGUGAAGAUGACGUGUGUUUCUGAGUCUGCUUUAUCAUCACCAUCGUCA	TGACGATGGTGATGATAAAGCAGACTCAGAAACACACGTCATCTTCACCGCCACCACCACCACC	pathogen_EMU_scaffold_007783	-	558890..558953	64/64 (100%)
82	egr-new-123	57	GGGGAGGCGACGCUAGGGAAUAAGUAAUUAGGCUUGUCCCUUUAUUCGUCUUCCUGU	GGGGAGGCGACGCTAGGGAATAAGTAATTAGGCTTGTCCCTTTATTCGTCTTCCTGT	pathogen_EMU_scaffold_007798	+	3680459..3680515	57/57 (100%)
83	egr-new-124	48	AACCGGGUUGGUGGGAGGCAUGGUCAUGCCCCCCACUUUCCCGCCUUU	AACAGGGTTGGTGGGAGGCATGGTCATGCCCCCCACTTTCCCGCCTTT	pathogen_EMU_scaffold_007728	+	5270061..5270108	47/48 (97%)
84	egr-new-125	49	CGUCUGCAUGUCUUUGGGGCCCUACAAAGGGUGUCUGCGGGCGGAUGGC	none	none	none	none	none
85	egr-new-126	52	CCUCGUCUCGUCUCGUCUCGCCUCGGAAGAGAGAGGAGGGAAGGGAGAGGCG	none	none	none	none	none
86	egr-new-127	78	CGGAGGGGUCUGGGAGCUUCUGGCAUGGCCCAAGGGUCAUAAUGCUGGGCAAGAAGUACAAUGACCGUGUCCUUUAAU	GGTCTGGGAGCTTCTGGCATGGCACAAGGGTCATGATGCTGGGCAAGAAGTACAATGACCGTGTCCTTTAA	pathogen_EMU_scaffold_007780	+	4534683..4534753	69/71 (97%)
87	egr-new-128	55	AAAUGGACCACAAAGAACGCGCUAAUAGACAGCGCGUCCUUUGUGGUCCAUUUGU	AAATGAACCACAAAGAACGCGCTAATAGACAGCGCGTCCTTTGTGGTCCATTTGT	pathogen_EMU_scaffold_007780	+	10233259..10233313	54/55 (98%)
88	egr-new-130	81	CAUCCUAAUUCCAUGCUUGUUUUCAGACUCUGCCGUCGAUUUGGACGCAUUGUCUGGGGACGAGGAUAGCGAUGGGAUAUC	GATATCCCATCGCTATCCTCGTCCTCAGACAATGCGTCCAAGTCGACGGCAGAGTCTGAAAACAAGCATGGAATTAGGATG	pathogen_EMU_scaffold_007780	-	9172995..9173075	79/81(97%)
89	egr-new-131	83	AAGAAGACCAUAGACACGCACUGCCACAGGCGUACCACAUUUCGGUGCGAUAGACAGGUGUGCGCGUAUGCGUUUUCAAGUGC	AAGATGACCATAGACACGCACGGCCACAGGCGTGCCACGTTTCGGTGCGATAGACAGGTGTGCGCGTATGCGTTTTCAAGTGC	pathogen_EMU_scaffold_007780	+	2952957..2953039	79/83(95%)
90	egr-new-132	84	UGGUGUGGAGCUGUAGAAUAUGGCCGGGAACUCCUGCUAUCAGCAGUAUUUGUUCCCUCUGUGAAAUGUCUGCCCCACAGCAUC	TAGTGTGGAGCTGTAGAAGATGGCCGGGATCTCCTGCTATCAGCAGTATTTGAATCCTCTGTGAAATGTCTGCCCCACAGCATC	pathogen_EMU_scaffold_007778	+	135089..135172	78/84(92%)
91	egr-new-134	75	GCGUAGGUGCGCGGGGCGAUAUCGCUUGGACAUACUGUACAGUUAAGUGAAUUAUCUCCCUUCCGCAUUUAGCCC	GGCTAAATGCAGAAGGGAGATAATTCACTTACCTGTACAGTATGTACAAGCGATATCTACCCTCGCACCTATGC	pathogen_EMU_scaffold_007717	-	22085..22158	67/74(90%)
92	egr-new-141	84	AGGUACUAGGGCUACUGGCAUGGCCUGAAGGCUAGCCCACCCGGUGUGGUACAAUGGCCGAGCCAAAAGUGGUUCUUUACCUAA	AGGTTCTAGGGCTACTGGCATGGCCCAAAGGCTAGCTCACTCAGCGTGGTACAATGGCCGAACCAAAAGTGGTTCTTCACCTA	pathogen_EMU_scaffold_007728	+	339211..339293	74/83(89%)
93	egr-new-143	74	AGGACACAGAAGGUGGAACGGAGGCAUCGCUAAUCGAGUAGUGACUUUUCUCCUUUUCACUUCGUGUGUGUAUG	AGGACACAGAAGGTGGAACGGAGGCATCGCTAATCGAGTAGTGACTTTTCTCCTTTTCACTTCTTGTGTGTATG	pathogen_EMU_scaffold_005980	+	39884..39957	73/74(98%)
94	egr-new-145	76	AGAAUGCCCGCAAUAUUUCUGGCGCCGUAUGUCCUAGCUCCGCUAGGGUUGUUAGCCAGCUGUUGCGGUCAUGUUG	none	none	none	none	none
* http://www.sanger.ac.uk/cgi-bin/blast/submitblast/Echinococcus
All predicted pre-miRNAs candidates were mapping to the E. multilocularis genome using blastn.

## Sheet: Table-S7
Table S7. Summary of all Previously known and newly found miRNA
miRNA Names	Mature_miRNA sequences	Mature_miRNA length (nt)	Mature_miRNA Arm	Mature miRNA read count			miRNA_star sequences	miRNA_star length (nt)	miRNA star read count			Genome contig ID	strand	Pre_miRNA sequences	Pre_miRNA length	Pre_miRNA location
				Adult	Cyst	PSC			Adult	Cyst	PSC
Previously known miRNA
egr-let-7	ugagguaguguuucgaaugucu	22	5P	39874	128410	376903	acauccguuucacuaucugcaua	23	2553	2290	6751	EG_S00098	+	ugcugacaaugugagguaguguuucgaaugucucuggcacuagcgacauccguuucacuaucugcauauugcggcgc	77	276822..276881
egr-miR-1	uggaauguugugaaguaugu	20	3P	816320	289696	564802	gcuucccaauaggccaua	18	8	17	25	EG_S00107	+	gcuucccaauaggccauagaguaagucccuacaccuauggggaucuauggaauguugugaaguaugu	67	117513..117580
egr-miR-2a	aaucacagcccugcuuggaacc	22	3P	6532	2663	14684	uuccagggggaugugaguuua	21	174	114	267	EG_S00019	+	cuucgaaccucccuacguuccagggggaugugaguuuauacagccuaugaaucacagcccugcuuggaaccaaaggagcuuccu	84	574317..574401
egr-miR-2b	uaucacagcccugcuugggaca	22	3P	7383	5275	22912	ucccaaggguggugaucuacu	21	153	186	981	EG_S00027	+	ugucagucggugucccaaggguggugaucuacucagugggaguaucacagcccugcuugggacacaugcuggcagc	76	925755..925831
egr-miR-2c	ucacagccaauauugaugaa	20	3P	27180	14035	67887	ucgucaacauugccuguagaca	22	1910	3368	7897	EG_S00027	+	gggcguuguucgucgucaacauugccuguagacacggguugcgaugucacagccaauauugaugaacgaguggcgucu	78	925649..925727
egr-miR-7	uggaagacuggugauauguugu	22	5P	48577	870239	42520	agcguaucgcaguuuuucccua	22	4	11	25	EG_S00012	-	cauugcuuuuguggaagacuggugauauguuguaaagcuccccuaccauacagcguaucgcaguuuuucccuaaaaacau	81	579457..579578
egr-miR-8	uaauacuguucgguuaggacgcc	23	3P	157	141	182	uagucuuccgagcaguaugugg	22	418	199	501	EG_S00108	+	cgaggcauugugguagucuuccgagcaguauguggacguuuuaaucgguccaccgccccaacagcuccuaauacuguucgguuaggacgccacaguggcu	100	64330..64430
egr-miR-9	ucuuugguuaucuagcugugug	22	5P	24505	38374	311783	cacaaggcuagauuuccaaacaaa	24	850	11268	5706	EG_S00235	+	uaguugccauucuuugguuaucuagcugugugagguuuagcuucagucagcucuuauuuucacaaggcuagauuuccaaacaaacgcaccuaa	93	50908..51001
egr-miR-10	cacccuguagacccgaguuuga	22	5P	225189	74360	122484	ccaagcucgugucuucaaggcauca	25	96	28	62	EG_S00001	+	cacccuguagacccgaguuugagugccuagcguacguuccaccguacggacucccaagcucgugucuucaaggcauca	78	92728..92806
egr-miR-71	ugaaagacgaugguagugaga	21	5P	949456	2205896	1197377	uugcuacuccgucuuuuccu	20	356	306	1310	EG_S00027	+	uuggcagucaucucgugaaagacgaugguagugagauacagaggaaucgagcaucuugcuacuccgucuuuuccuaagaugcugcu	86	925546..925632
egr-miR-87	gugagcaaaguuucaggugu	20	3P	51074	78325	136957	ccaccugucauuuugcucgaacc	23	1259	1149	4220	EG_S00009	-	ccaccugucauuuugcucgaaccagaguuauucuuggcgucauccaucucucgaaggauguuugcuagguuggugagcaaaguuucaggugu	92	962338..962430
egr-miR-124a	uaaggcacgcggugaaugcca	21	3P	697	6614	2591	gcguucaaccucggagccuuug	22	2	2	6	EG_S00103	+	ugucaagcacgugaaauggcguucaaccucggagccuuugucagcgauugaauuaaggcacgcggugaaugccaaaugcgaugcucc	87	18228..18315
egr-miR-124b	uaaggcacgcggugaauacc	20	3P	1167	8543	3276	guauucuacgcgaugucuuggua	23	3765	2570	14239	EG_S00030	-	gugaauuugguauucuacgcgaugucuugguacgaguugacacuaaggcacgcggugaauaccaaggucc	70	412342..412412
egr-miR-125	ucccugagacccuagaguuguc	22	5P	31673	3454	15860	caacucuaaugucccggguuau	22	356	317	386	EG_S00012	+	caugucccugagacccuagaguuguccggauuuugcgaauccacauuucucacguggcaacucuaaugucccggguuaugag	82	1320788..1320870
egr-miR-153	uugcauagucucauaagugcca	22	3P	107	93	392	augcuuacgagacgugcacuc	21	96	581	237	EG_S00047	-	agucguaaaugcuuacgagacgugcacuccaguuggaaugguugucaacuaccuuguggauugcauagucucauaagugccaucgacu	88	276191..276279
egr-miR-190	agauauguuuggguuacuuggug	23	5P	91560	44070	61882	ccagugaccaaacauauucac	21	4006	1480	1894	EG_S00055	-	ucgacaaugagauauguuuggguuacuuggugcugugcucuauccucuuacaccagugaccaaacauauucacauuguu	79	250953..251032
egr-miR-219	ugauuguccauucgcauuucuug	23	5P	6581	1758	10898	agauguguguaugggcaucgca	22	44	1	15	EG_S00015	-	agugcucugauuguccauucgcauuucuugcugcucucguguacaauucacugcucuucaagauguguguaugggcaucgcaguacu	87	1031605..1031692
egr-miR-277	uaaaugcauuuucuggcccgua	22	3P	43659	3843	13581	ggguagaaagugccuuuuaca	21	30	55	295	EG_S00001	+	ggguagaaagugccuuuuacaacaugcugccucuaugagauccacuuauguuuguaaaugcauuuucuggcccguaacc	79	2377325..2377404
egr-miR-745	ugcugccugguaagagcuguga	22	3P	13368	3256	15231	ccaguucuuaucggguauaucaug	24	334	210	402	EG_S00001	-	ucaguuuuugugccaguucuuaucggguauaucaugccgccauuucaugcugccugguaagagcugugacaaaaauug	78	852875..852953
egr-miR-4988	accuaucacacuucagucc	19	5P	30565	50739	379087	acggaagcuugaaagguuu	19	106	211	714	EG_S00032	+	gauuccacauuguuauaccuaucacacuucaguccaguacgaauuauguaugggacggaagucugaaagguuuaaacaugug	82	644065..644147
egr-miR-4989	aaaaugcaccaacuaucugaga	22	3P	96877	17525	120527	uggguagucguugcauuuccac	22	7900	408	2448	EG_S00001	+	acgcuggguagucguugcauuuccacacugcugcaagguagcagcugaaagagggugaaaaugcaccaacuaucugagau	80	2377189..2377268
egr-miR-4990	ucuccucacggguuuaaacccaauu	25	5P	23	31	73	guuggguuugacucgguggaggc	23	15	30	39	EG_S00033	-	gucuccucacggguuuaaacccaauucggaguauuucuccacaaauguccaauguuggguuugacucgguggaggc	76	147572..147648
egr-miR-4991	gauccuggaauccaaccucauu	22	3P	322	522	1734	gaggauggagagccauguuugug	23	2	0	6	EG_S00049	+	agugugagagaggauggagagccauguuugugggagugcuucgagauccuggaauccaaccucauuucuacgc	73	21533..21606
Newly found microRNAs
egr-bantam-1	ugagaucgcgauuacagcugau	22	3P	91825	93717	189247	cggcuuuucucgcguucugaga	22	119	42	117	EG_S00171	-	cggcuuuucucgcguucugagagcguuaauucuuuaguuaaacuaccgccuucugagaucgcgauuacagcugau	75	120986..121061
egr-bantam-2	ugagaucgcgauuacagcugau	22	3P	91825	93717	189247	cggcuuuucucgcguucugaga	22	119	42	117	EG_S00171	-	cggcuuuucucgcguucugagagcguuaauucuuuaguuaaacuaccgccuucugagaucgcgauuacagcugau	75	137674..137749
egr-miR-61	ugacuagaaagagcacucacaucc	24	3P	74319	42633	155510	cgugaggcccuuucuugugcaug	23	352	93	327	EG_S00003	+	cgugaggcccuuucuugugcauggauaaugaggggucuuuaagccucgaccaugacuagaaagagcacucacaucc	76	1828878..1828954
egr-miR-31	uggcaagauacuggcgaagcuga	23	5P	115550	3066	5922	agcuucgucuggucuugcugc	21	1323	12	33	EG_S00211	-	uggcaagauacuggcgaagcugaggggucaaguaaucgucagcuucgucuggucuugcugc	61	49503..49564
egr-new-7	uggcgcuuucuaacuuuacuga	22	5P	37748	7	8	aguaaagucauaaaugcaccuca	23	3	0	0	EG_S00041	+	uggcgcuuucuaacuuuacugauagugauuuaucaguaaagucauaaaugcaccuca	57	52255..52312
egr-miR-2162	uauuaugcaacuuuucacucc	21	3P	6034	8885	16060	aguggauuuguugcauauuauaca	24	1066	2205	1876	EG_S00040	+	aguggauuuguugcauauuauacaucgugggguuuguauuaugcaacuuuucacucc	57	661472..661529
egr-miR-3479	uauugcacguucuuucgccauc	22	3P	2948	2751	11251	cggugaaaguuuaugcauuua	21	968	354	1042	EG_S00006	-	cggugaaaguuuaugcauuuacaucgguugauguauugcacguucuuucgccauc	55	1737373..1737428
egr-new-10	ugaguauuguaccaugcgguga	22	5P	16756	20	37	uugcaggguagaauacucc	19	195	0	0	EG_S00061	-	ugaguauuguaccaugcggugagugaccuugucuccuuccaccuacucauugcaggguagaauacucc	68	48095..48163
egr-miR-281	ugucauggaguugcucucuaua	22	3P	2182	2530	6345	aaggagggcccuuuaugacccuug	24	6	23	21	EG_S00006	-	aaggagggcccuuuaugacccuugagaaauaaaucaaugucauggaguugcucucuaua	59	1258750..1258809
egr-new-12	uggcgcuugauuucaacacugu	22	5P	4834	3	10	aguguugauaccaggcauucacc	23	5	0	0	EG_S00041	-	uggcgcuugauuucaacacuguuagaagcaacaguguugauaccaggcauucacc	55	53906..53961
egr-miR-36	ucaccggguagacauuccuugc	22	3P	2863	4	26	acggauuguccguccgguaa	20	3	0	0	EG_S00028	+	acggauuguccguccgguaaccgcgauaaggugaaggccuuuuuaacugcuggucaccggguagacauuccuugc	75	704590..704665
egr-new-15	uggagcuuggugacaagacugac	23	5P	2444	0	0	aguguugcuaucaaugcuccgca	23	1	0	0	EG_S00041	+	uggagcuuggugacaagacugacagacaaguggcaguguugcuaucaaugcuccgca	57	46144..46201
egr-new-17	gggcucguuuacucgaauuggu	22	5P	439	99	507	uaauucgagucaacagggucguu	23	529	23	217	EG_S00036	+	gggcucguuuacucgaauuggucugcguggggcacuaauucgagucaacagggucguu	58	266799..266857
egr-miR-133	uugguccccauuaaccagccgc	22	3P	266	163	615	ggcugauuuguggggcucagaa	22	244	117	324	EG_S00107	+	ggcugauuuguggggcucagaaaagcuguaaaugaaaacuuuugguccccauuaaccagccgc	63	129474..129537
egr-miR-1992	ucagcaguuguaccauugaaaug	23	3P	637	530	59	uuucauuggucaauugcuaau	21	78	90	132	EG_S00092	+	uuucauuggucaauugcuaauauuucuugcguaaauuuacaaauaucagcaguuguaccauugaaaug	68	131564..131632
egr-new-22	aguguugaugucagguugcuucu	23	3P	1076	0	3	uggcgcuugauuucaacgcuga	22	797	0	3	EG_S00041	-	uggcgcuugauuucaacgcugauagaaaacaccguacaucaguguugaugucagguugcuucu	63	53713..53776
egr-new-24	uggcgcuugaccaugcuacuga	22	5P	532	0	0	aguuguaucaucaaugcgccgca	23	1	0	0	EG_S00041	+	uggcgcuugaccaugcuacugauagacgcaaaucaguuguaucaucaaugcgccgca	57	46431..46488
egr-new-25	aacauggcguuuugguaaga	20	3P	65	162	108	uauaucaaaacgucagguuu	20	57	68	73	EG_S00006	-	uauaucaaaacgucagguuuugguggaaaagaaaacauggcguuuugguaaga	53	101254..101307
egr-new-26	cagaacuaucggaauggcagu	21	3P	46	68	125	gggucauucugauaguucaga	21	1	0	5	EG_S00079	-	gggucauucugauaguucagauaaacgggucagaacuaucggaauggcagu	51	310230..310281
egr-new-28	gcucgaacugggguugaagc	20	3P	78	25	67	ccuccauuuccgguucgaaugg	22	3	1	2		-	ccuccauuuccgguucgaaugggcgcauaacuaccgcucgaacugggguugaagc	55	843990..844045
egr-new-29	uugcacagcuuagagcucuguc	22	5P	63	19	47	gcggagugucggugcugugcgaaagugau	29	2	0	0	EG_S00032	-	uugcacagcuuagagcucugucugcuuuucgccugcggagugucggugcugugcgaaagugau	63	665613..665676
egr-new-33	ggcgacagacgauaauagac	20	5P	0	71	13	cuauuagucaucugucucauu	21	0	0	4	EG_S00076	-	ggcgacagacgauaauagacaggucgacaaguaaugacuucagcuugucuauuagucaucugucucauu	69	289318..289387
egr-new-37	ugaacucugucauuaaauuugc	22	5P	0	28	12	aaauguguggacgaguucgcga	22	0	1	0	EG_S00076	+	ugaacucugucauuaaauuugcuagucguagcaaauguguggacgaguucgcga	54	160455..160509
egr-new-38	gaaaugccgagggcuuggagg	21	5P	1	11	12	ucaaggcucacggcauuuccu	21	0	0	3	EG_S00010	-	gaaaugccgagggcuuggaggacaucguaucugcaucaaggcucacggcauuuccu	56	1558306..1558362
egr-new-41	uacaaacucugccccugcugc	21	3P	4	3	7	agcagggacugguuugaaacug	22	0	2	0	EG_S00001	-	agcagggacugguuugaaacugccugcaguacaaacucugccccugcugc	50	3563958..3564008
egr-new-42	cauacccaaagcccaguuca	20	3P	1	0	6	gacuggguugcaggaaagcg	20	3	3	0	EG_S00026	-	gacuggguugcaggaaagcgugaauaagugcuacauagagaacuuagucacgcauacccaaagcccaguuca	72	124159..124231
egr-new-43	guccacgcagcacagcgguca	21	5P	5	2	12	ccgaugaaugccacguggucac	22	1	0	1	EG_S00065	-	guccacgcagcacagcggucacgaaugcugggccgaugaaugccacguggucac	54	138167..138221
egr-new-45	aaaggucaggauggcggagug	21	5P	2	5	0	ccuccuccccugcccuuuuc	20	0	0	1	EG_S00182	+	aaaggucaggauggcggagugaagggcggcacugacgcgucauucccacccuccccuccuccccugcccuuuuc	74	97026..97100
egr-new-46	ugaauggcuagaggcaucaag	21	5P	10	0	0	ugaaccguuucuaccauucaua	22	1	0	0	EG_S00008	-	ugaauggcuagaggcaucaaggacauccauacauacgguugcccuugaaccguuucuaccauucaua	67	1606470..1606537
egr-new-47	uagucagucagucuguuugc	20	5P	11	1	0	uggcuggcugacuggcug	18	1	0	4	EG_S00203	+	uagucagucagucuguuugccuguauggcuggcuggcugacuggcug	47	5018..5065
egr-new-48	uggugcuugaucauaccacuga	22	5P	88	0	0	aguuguaucaucaaugcaucaca	23	0	0	0	EG_S00203	+	uggugcuugaucauaccacugauagacauggaucaguuguaucaucaaugcaucaca	57	69029..69086
egr-new-50	guggaggccauccaaguagc	20	3P	7	3	9	gacuuggaugguucugccu	19	0	0	0	EG_S00149	-	gacuuggaugguucugccuaaccagggguggaggccauccaaguagc	47	53762..53809
egr-miR-307	ucacaaccuacuugauugagg	21	3P	6490	6661	27726	aucccguggguugagcgaug	20	34	41	70	EG_S00021	+	aucccguggguugagcgaugccuuuguguucugcaccucuaugcgcaucacaaccuacuugauugagg	69	217708..217776
egr-new-51	uagagcuugacguguuggagac	22	5P	23	64	49	caccaauacguugccagcuccauc	24	0	0	0	EG_S00164	+	uagagcuugacguguuggagacgcggcuacucguggaugcuccagagaggaugaagucaccaauacguugccagcuccauc	81	27953..28034
egr-new-52	acuaggagaggggaugaggaa	21	5P	0	7	1	ccucuuccucucuccugguc	20	0	1	0	EG_S00081	-	acuaggagaggggaugaggaagccucuuccucucuccugguc	42	280115..280157
egr-new-55	cguggaggaguucgggauagc	21	5P	4	13	5	uguuccgucuccuccacauc	20	0	0	0	EG_S00001	-	cguggaggaguucgggauagcccuuucgugugaguguuccgucuccuccacauc	54	2752429..2752483
egr-new-56	ucaccggguaguuauuacgc	20	3P	39	2	8	gaguaauuucuauccgguugg	21	14	1	0	EG_S00003	+	gaguaauuucuauccgguugguguuuuccagggaacacuaguguguccucuauguccaaggcaucaccggguaguuauuacgc	83	597055..597138
egr-new-57	aagaggagagggagaagagaguu	23	5P	4	35	7	accccuucuccuccccucuucu	22	0	1	0	EG_S00084	-	aagaggagagggagaagagaguuagcuguccaaagcuuugcuuaccccuucuccuccccucuucu	65	49297..49362
egr-new-58	aauggcacugggauggaugguag	23	5P	15	11	8	accauccucguagugugguuca	22	0	0	0	EG_S00279	+	aauggcacugggauggaugguagaguggauuccuaccauccucguagugugguuca	56	25700..25756
egr-new-59	gugagaauacuggacuaggaug	22	5P	3	6	19	uccaaugucaaguguucucacaa	23	0	0	0	EG_S00047	-	gugagaauacuggacuaggaugcuauaauccaaugucaaguguucucacaa	51	234478..234529
egr-new-60	gugguggcggugguguugauga	22	3P	20	19	12	agcaacaccugcgucucacau	21	0	0	0	EG_S00002	-	agcaacaccugcgucucacauaagguugugguggcggugguguugauga	49	2432885..2432934
egr-new-61	uggcgcuugguuauucuacuga	22	5P	3518	5	1	agucguauaaucaacgugccgca	23	0	0	0	EG_S00041	+	uggcgcuugguuauucuacugauagccaaaagucagucguauaaucaacgugccgca	57	46714..46771
egr-new-62	gugaucugccaauuugcucuc	21	5P	11	4	12	ucuaaaauuggcgggucaaag	21	0	0	0	EG_S00053	+	gugaucugccaauuugcucucggccgucgcucuaaaauuggcgggucaaag	51	558341..558392
egr-new-63	ccuccuucuguucgaccaauu	21	3P	0	2	26	acgguucgaacagaaguuggca	22	0	0	0	EG_S00228	-	acgguucgaacagaaguuggcagaaagcuuuuccuccuucuguucgaccaauu	53	50289..50342
egr-new-64	gcaggacaucgaaucaggaaa	21	3P	0	18	5	gccugauuugagugcagccu	20	0	0	0	EG_S00152	+	gccugauuugagugcagccucauguaggcaggacaucgaaucaggaaa	48	169615..169663
egr-new-65	ucugaggugaaaaugcgcgaauu	23	3P	69	8	16	uacgugcauuucagcucaucuu	22	0	0	0	EG_S00015	-	uacgugcauuucagcucaucuucuccacugcuuggagucugaggugaaaaugcgcgaauu	60	1328242..1328302
egr-new-66	caucaauauuggcugugacau	21	5P	2	9	2	uacaggcaauguugacgacg	20	0	5	0	EG_S00027	-	caucaauauuggcugugacaucgcaacccgugucuacaggcaauguugacgacg	54	925658..925712
egr-new-70-1	ccuccuucuguucgaccaauu	21	5P	0	2	26	uugguccaauaaagaagguggag	23	0	0	0	EG_S00228	-	ccuccuucuguucgaccaauucagucaugcacccucuaaccacugcgauugguccaauaaagaagguggag	71	50239..50310
egr-new-70-2	ccuccuucuguucgaccaauu	21	5P	0	2	26	uugguccaauaaagaagguggag	23	0	0	0	EG_S00292	-	ccuccuucuguucgaccaauucagucaugcaccgucuaaccacugcgauugguccaauaaagaagguggag	71	28231..28302
egr-new-70-3	ccuccuucuguucgaccaauu	21	5P	0	2	26	uugguccaauaaagaagguggag	23	0	0	0	EG_S00292	-	ccuccuucuguucgaccaauucagucaugcaccgucuaaccacugcgauugguccaauaaagaagguggag	71	30767..30838
egr-new-68	cgacuacuggaacgguuuaac	21	3P	1	5	0	ccaaaccguuccaauagucg	20	0	0	1	EG_S00003	-	ccaaaccguuccaauagucgacaguuuaaacccaccgacuacuggaacgguuuaac	56	539115..539171
egr-new-71	uugaagguacugugaauuuug	21	5P	0	2	10	agaugcccauucgcgcgguccaug	24	0	0	0	EG_S00028	-	uugaagguacugugaauuuuguaugaguccaaacugguacaagaugcccauucgcgcgguccaug	65	632786..632851
egr-new-73	ugggcuaaaguugguacaugua	22	5P	40	8	19	caugucugcuauggcccauc	20	0	0	0	EG_S00149	-	ugggcuaaaguugguacauguaccuagacgguugugugcaugucugcuauggcccauc	58	2607..2665
egr-new-74	ggugccauuagugugauagg	20	5P	327	0	0	uucaugcgcuuggagcgu	18	0	0	0	EG_S00186	-	ggugccauuagugugauaggcucagcguugaucuauucaacaucagccuucaugcgcuuggagcgu	66	30327..30393
egr-new-75	auggaggagaagggaaggaaga	22	5P	0	32	0	uucauccucauccuccacac	20	0	0	2	EG_S00072	-	auggaggagaagggaaggaagauguuguuaaaucuucauccucauccuccacac	54	196528..196582
egr-new-76	auauuguuguagaaggcggaaa	22	3P	0	65	5	ugccuacuuccucagcaaaauugg	24	0	0	0	EG_S00021	+	ugccuacuuccucagcaaaauugggagaaaguaaugcgauguugucgucguggccacauucgccauauuguuguagaaggcggaaa	86	673613..673699
egr-new-78	agggcuaaaguacaagagag	20	5P	4	8	2	cugcuguacuuuagcccucc	20	0	0	0	EG_S00021	-	agggcuaaaguacaagagagugguaacagcugcuguacuuuagcccucc	49	981780..981829
egr-new-79	guuggcaacgguagugcgauac	22	3P	14	5	25	cccgcacuaugauugccaaacuc	23	0	0	0	EG_S00007	+	cccgcacuaugauugccaaacuccacagcucgcagagaggaagcaucaagaguuggcaacgguagugcgauac	73	940047..940120
egr-new-80	ccucucuaucccuuuucacguua	23	5P	0	5	283	acggauuuuggcggaguuggggaggca	27	0	0	0	EG_S00003	+	ccucucuaucccuuuucacguuaguauuguaugcucuaccaguaugcugugacuauacggauuuuggcggaguuggggaggca	83	1901533..1901616
egr-new-82	uuugguaguuuuuuguaggauu	22	3P	30	10	27	accacaaaaaacugccgaaaa	21	0	0	0	EG_S00031	+	accacaaaaaacugccgaaaacgauaaguaaaauccuuuuuugguaguuuuuuguaggauu	61	454226..454287
egr-new-87	auuugcucuggguuaguagaa	21	5P	2308	491	1193	cuaaaccaagagacaaauuga	21	823	187	543	EG_S00042	-	auuugcucuggguuaguagaaggcauuuuaaaugcacuacuaaaccaagagacaaauuga	60	460166..460226
egr-new-91	cugauucgaaaccucggcc	19	5P	0	17	39	ggauuguuucgggugggc	18	0	0	0	EG_S00213	+	cugauucgaaaccucggccuuuuuguuacuguucuuuggguuucccuaacaugacucccacugcguaauuagaggauuguuucgggugggc	91	78410..78501
egr-new-92	ugugggcaaagugagugggauc	22	5P	9	18	1	ucucaugccuuugcccacgaa	21	0	0	0	EG_S00008	-	ugugggcaaagugagugggaucaaacauuaugucaacauaugaaacauugggaaaucucaugccuuugcccacgaa	76	1500490..1500566
egr-new-95	ccuccuuccugcuuuuuuuc	20	5P	0	2	16	aggaaagugaaggaggca	18	0	0	0	EG_S00013	-	ccuccuuccugcuuuuuuucaccucggugcuguccagcuaacuuguaggaaagugaaggaggca	64	333867..333931
egr-new-96	augcggaugguuaaggaauggg	22	5P	2	5	3	cagaucaaaccaccgcagac	20	0	0	0	EG_S00009	-	augcggaugguuaaggaauggggagaaugaccuugacaggagagucccugaggugccaguccccagaucaaaccaccgcagac	83	640817..640900
egr-new-97	ggaggguauuaaccgaaggc	20	5P	8	0	2	cuucggccccacccuuccu	19	0	0	0	EG_S00008	+	ggaggguauuaaccgaaggcacagauuugccuucggccccacccuuccu	49	361966..362015
egr-new-98	gagaugagcauccagugcuua	21	5P	2	0	8	cauaccacaaucauucauc	19	0	0	1	EG_S00016	+	gagaugagcauccagugcuuagugauuguguaagcacugcugcucauaccacaaucauucauc	63	196155..196218
egr-new-99	auggauugaauaagagugcaca	22	3P	1	0	7	ugcauuucaucaccuacucccauca	25	0	0	0	EG_S00004	+	ugcauuucaucaccuacucccaucacuuaccgugguggugacacuuucggugugauggauugaauaagagugcaca	76	1560918..1560994
egr-new-100	guagaucguuuggcgauaagc	21	5P	14	4	22	ugaaggccaaacaucuacca	20	0	0	0	EG_S00009	+	guagaucguuuggcgauaagcggugaacagugauuuacagugaaggccaaacaucuacca	60	84655..84715
egr-new-104	cguggggcuugugguacuucug	22	5P	0	0	7	gggguaagccagucccuauuuc	22	0	0	0	EG_S00012	+	cguggggcuugugguacuucugggugcgggugcagugcguguguuggcgcagggguaagccagucccuauuuc	73	8571..8644
egr-new-106	gagcggcuguugaacuaguacc	22	5P	1	3	4	uauucaaguucaaauagccgcauuug	26	0	0	0	EG_S00197	-	gagcggcuguugaacuaguaccgaccuuugauaauuacccaacagacaguucguguauucaaguucaaauagccgcauuug	81	77643..77724
egr-new-107	agaaguuguuagcugguagg	20	5P	17	0	0	uaccaucucucagcuucauu	20	0	0	0	EG_S00010	-	agaaguuguuagcugguagguaugauuagcuaccaucucucagcuucauu	50	903327..903377
egr-new-108	aacuuaaauggucguguggc	20	5P	2	7	1	cgcacugccauuugaugucac	21	0	0	0	EG_S00010	+	aacuuaaauggucguguggcugcauuacgccgcacugccauuugaugucac	51	345715..345766
egr-new-109	cggacagugcacggguauuuu	21	5P	0	1	5	ggugcccacauuggacgac	19	0	0	0	EG_S00007	+	cggacagugcacggguauuuugcuuugccugugcgucacgcgccgggggcaggggcagggcggcggugcccacauuggacgac	83	1097831..1097914
egr-new-113	cggugugggaguagauuucug	21	5P	0	0	7	gaggauaugcucagcacuguu	21	0	0	0	EG_S00168	+	cggugugggaguagauuucugagaacauuuuagugaccuuagaggauaugcucagcacuguu	62	121161..121223
egr-new-114	gugcacacguauguguaug	19	5P	0	0	6	uacacacacgugcgcacga	19	0	0	0	EG_S00138	+	gugcacacguauguguaugcaucuaugcgcgggccuacacacacgugcgcacga	54	55095..55149
egr-new-115	acugagggcgguaguguuu	19	5P	0	0	6	acacucaccgcuuuuuagagc	21	0	0	0	EG_S00024	-	acugagggcgguaguguuuuuuucguugaccaucaaugaaauuggaugugguugggaaugagagacacucaccgcuuuuuagagc	85	180609..180694
egr-new-118	ucugacaugcaugaacgagu	20	3P	42	3	17	acguucgcgcacguccagcgg	21	0	0	0	EG_S00004	-	acguucgcgcacguccagcggagauccugccaucacgguguuaggacucuucugacaugcaugaacgagu	70	878204..878274
egr-new-119	ccacugccuucacauccuccgua	23	3P	0	0	5	gggagggagugagggagguagau	23	0	0	0	EG_S00021	+	gggagggagugagggagguagauagugucccacugccuucacauccuccgua	52	516085..516137
egr-new-120	uuucaucacccuaccagauugcucu	25	5P	0	0	6	gguacccucaugggugugaauua	23	0	0	0	EG_S00008	-	uuucaucacccuaccagauugcucuuauucuuuaguuggagcuuaagcaucagcuuuggagguacccucaugggugugaauua	83	1820632..1820715
egr-new-122	cugcuuuaucaucaccaucguca	23	3P	12	53	305	gguggugguggugguggcgg	20	4	9	15	EG_S00048	-	gguggugguggugguggcggugaagaugacguguguuucugagucugcuuuaucaucaccaucguca	67	335472..335539
egr-new-123	gucccuuuauucgucuuccugu	22	3P	0	0	5	ggggaggcgacgcuagggaauaa	23	0	0	0	EG_S00082	+	ggggaggcgacgcuagggaauaaguaauuaggcuugucccuuuauucgucuuccugu	57	231167..231224
egr-new-124	aaccggguuggugggaggcaug	22	5P	3	0	2	ugccccccacuuucccgccuuu	22	0	0	0	EG_S00013	+	aaccggguuggugggaggcauggucaugccccccacuuucccgccuuu	48	697615..697663
egr-new-125	gggugucugcgggcggauggc	21	3P	310	962	582	cgucugcaugucuuuggggcccua	24	0	0	0	EG_S00366	+	cgucugcaugucuuuggggcccuacaaagggugucugcgggcggauggc	49	11251..11300
egr-new-126	ccucgucucgucucgucuc	19	5P	2	27	200	ggagggaagggagaggcg	18	0	0	0	EG_S00108	-	ccucgucucgucucgucucgccucggaagagagaggagggaagggagaggcg	52	148890..148942
egr-new-127	cggaggggucugggagcuucug	22	5P	0	5	0	gaaguacaaugaccguguccuuuaau	26	0	0	0	EG_S00012	+	cggaggggucugggagcuucuggcauggcccaagggucauaaugcugggcaagaaguacaaugaccguguccuuuaau	78	987316..987394
egr-new-128	aaauggaccacaaagaacgc	20	5P	17	7	7	guccuuugugguccauuugu	20	0	0	0	EG_S00057	-	aaauggaccacaaagaacgcgcuaauagacagcgcguccuuugugguccauuugu	55	342934..342989
egr-new-130	cauccuaauuccaugcuuguuuuca	25	5P	0	0	5	gggacgaggauagcgaugggauauc	25	0	0	0	EG_S00014	+	cauccuaauuccaugcuuguuuucagacucugccgucgauuuggacgcauugucuggggacgaggauagcgaugggauauc	81	57549..57630
egr-new-131	aagaagaccauagacacgcacu	22	5P	0	9	0	ugcgcguaugcguuuucaagugc	23	0	0	0	EG_S00009	+	aagaagaccauagacacgcacugccacaggcguaccacauuucggugcgauagacaggugugcgcguaugcguuuucaagugc	83	1596898..1596981
egr-new-132	ugguguggagcuguagaauaug	22	5P	0	2	3	ugaaaugucugccccacagcauc	23	0	0	0	EG_S00017	-	ugguguggagcuguagaauauggccgggaacuccugcuaucagcaguauuuguucccucugugaaaugucugccccacagcauc	84	396343..396427
egr-new-134	ucccuuccgcauuuagccc	19	3P	0	6	41	gcguaggugcgcggggcga	19	0	0	0	EG_S00200	-	gcguaggugcgcggggcgauaucgcuuggacauacuguacaguuaagugaauuaucucccuuccgcauuuagccc	75	74545..74620
egr-new-141	agguacuagggcuacuggcaug	22	5P	8	4	8	agccaaaagugguucuuuaccuaa	24	0	0	0	EG_S00020	-	agguacuagggcuacuggcauggccugaaggcuagcccacccggugugguacaauggccgagccaaaagugguucuuuaccuaa	84	430703..430787
egr-new-143	aggacacagaagguggaacggaggc	25	5P	0	2	16	cuccuuuucacuucguguguguaug	25	0	0	0	EG_S00092	-	aggacacagaagguggaacggaggcaucgcuaaucgaguagugacuuuucuccuuuucacuucguguguguaug	74	285596..285670
egr-new-145	agaaugcccgcaauauuucug	21	5P	0	0	5	gcuguugcggucauguug	18	0	0	0	EG_S00388	-	agaaugcccgcaauauuucuggcgccguauguccuagcuccgcuaggguuguuagccagcuguugcggucauguug	76	1544..1620

## Sheet: Table-S8
Table S8. Profiles of miRNAs from adult, protoscolex (PSC) and cyst of E. granulosus
NO	miRNA Names	Raw reads number				Adjusted reads number				Adult vs Cyst				Adult vs PSC				Cyst vs PSC
		Adult	Cyst	PSC		Adult_Adj	Cyst_Adj	PSC_Adj		Fold_change	P-value#	Q-value (Benjamini)		Fold_change	P-value#	Q-value (Benjamini)		Fold_change	P-value#	Q-value (Benjamini)
1	egr-let-7	39874	128410	376903		13664.4	31790	95331		0.429835	0	0		0.143337	0	0		0.33347	0	0
2	egr-miR-10	225189	74360	122484		77170.1	18409	30980.2		4.19197	0	0		2.49095	0	0		0.59422	0	0
3	egr-miR-124a	697	6614	2591		238.855	1637.4	655.348		0.145874	0	0		0.364471	8.33186e-146	3.31291e-145		2.49853	0	0
4	egr-miR-124b	1167	8543	3276		399.92	2114.96	828.606		0.189091	0	0		0.482641	1.53257e-111	5.81679e-111		2.55243	0	0
5	egr-miR-124b*	3765	2570	14239		1290.23	636.245	3601.5		2.02788	3.57823e-172	1.68387e-171		0.358247	0	0		0.176661	0	0
6	egr-miR-125	31673	3454	15860		10854	855.094	4011.51		12.6934	0	0		2.70573	0	0		0.21316	0	0
7	egr-miR-1	816320	289696	564802		279745	71718.9	142857		3.90057	0	0		1.95822	0	0		0.502034	0	0
8	egr-miR-153	107	93	392		36.6679	23.0237	99.1495		1.59262	0.00120712	0.002146		0.369824	6.57224e-23	1.86028e-22		0.232212	2.9848e-46	1.11756e-45
9	egr-miR-190	91560	44070	61882		31376.7	10910.2	15652		2.8759	0	0		2.00465	0	0		0.697053	0	0
10	egr-miR-219	6581	1758	10898		2255.25	435.221	2756.46		5.18184	0	0		0.818168	1.9346e-38	5.66805e-38		0.157892	0	0
11	egr-miR-277	43659	3843	13581		14961.5	951.397	3435.07		15.7258	0	0		4.35552	0	0		0.276965	0	0
12	egr-miR-2a	6532	2663	14684		2238.45	659.269	3714.06		3.39536	0	0		0.602698	2.70859e-269	1.33039e-268		0.177506	0	0
13	egr-miR-2b	7383	5275	22912		2530.08	1305.91	5795.19		1.93741	1.29699e-300	6.48493e-300		0.436584	0	0		0.225344	0	0
14	egr-miR-2c	27180	14035	67887		9314.33	3474.59	17170.8		2.6807	0	0		0.542451	0	0		0.202354	0	0
15	egr-miR-2c*	1910	3368	7897		654.539	833.803	1997.41		0.785004	1.41236e-17	3.89618e-17		0.327694	0	0		0.417443	0	0
16	egr-miR-4988	30565	50739	379087		10474.3	12561.3	95883.4		0.83386	1.80548e-142	7.80748e-142		0.10924	0	0		0.131006	0	0
17	egr-miR-4989	96877	17525	120527		33198.8	4338.6	30485.2		7.65197	0	0		1.08902	2.03486e-89	7.38743e-89		0.142318	0	0
18	egr-miR-4990	23	31	73		7.88178	7.67444	18.4637		1.02702	1	1		0.426881	0.000180847	0.000370516		0.415651	2.06206e-05	4.91255e-05
19	egr-miR-4991	322	522	1734		110.346	129.23	438.585		0.853878	0.0256097	0.0405699		0.251596	1.55325e-150	6.32667e-150		0.294651	6.0428e-157	2.94815e-156
20	egr-miR-71	949456	2205896	1197377		325370	546105	302855		0.5958	0	0		1.07434	0	0		1.80319	0	0
21	egr-miR-7	48577	870239	42520		16646.9	215442	10754.7		0.0772686	0	0		1.54787	0	0		20.0324	0	0
22	egr-miR-745	13368	3256	15231		4581.09	806.076	3852.41		5.6832	0	0		1.18915	2.41022e-48	7.59447e-48		0.209239	0	0
23	egr-miR-8*	418	199	501		143.245	49.2657	126.719		2.90759	4.23316e-38	1.35461e-37		1.13041	0.0664322	0.100856		0.388779	1.61213e-32	5.08928e-32
24	egr-miR-87	51074	78325	136957		17502.6	19390.6	34640.9		0.902631	2.4463e-74	9.54652e-74		0.505258	0	0		0.559762	0	0
25	egr-miR-87*	1259	1149	4220		431.447	284.454	1067.37		1.51676	2.03128e-24	6.13217e-24		0.404214	4.85324e-201	2.25136e-200		0.266498	0	0
26	egr-miR-9	24505	38374	311783		8397.63	9500.11	78860		0.883951	2.84712e-52	9.90303e-52		0.106488	0	0		0.120468	0	0
27	egr-bantam	91825	93717	189247		31467.6	23201.2	47866.7		1.35629	0	0		0.6574	0	0		0.484704	0	0
28	egr-bantam*	119	42	117		40.7802	10.3978	29.5931		3.92201	2.50617e-16	6.57357e-16		1.37803	0.0147286	0.0256217		0.351358	7.95611e-10	2.13489e-09
29	egr-let-7*	2553	2290	6751		874.889	566.927	1707.55		1.54321	2.3341e-51	7.94588e-51		0.512366	1.49523e-198	6.57113e-198		0.332012	0	0
30	egr-miR-10*	96	28	62		32.8983	6.93185	15.6818		4.74596	1.19672e-15	2.9918e-15		2.09786	5.21892e-06	1.16208e-05		0.442032	0.000288378	0.000627417
31	egr-miR-124a*	2	2	6		0.685381	0.495132	1.51759		1.38424	1	1		0.451623	0.480208	0.547405		0.326261	0.175173	0.216945
32	egr-miR-125*	356	317	386		121.998	78.4785	97.6319		1.55454	1.29863e-08	2.84631e-08		1.24957	0.00260879	0.00495077		0.80382	0.00412198	0.00780751
33	egr-miR-1*	8	17	25		2.74152	4.20863	6.32331		0.651406	0.418276	0.522845		0.433558	0.0352153	0.0565476		0.665573	0.218182	0.268147
34	egr-miR-153*	96	581	237		32.8983	143.836	59.945		0.228721	3.51615e-55	1.25018e-54		0.548808	3.83635e-07	9.56224e-07		2.39947	1.38294e-32	4.45308e-32
35	egr-miR-190*	4006	1480	1894		1372.82	366.398	479.054		3.74679	0	0		2.86569	0	0		0.764837	9.68968e-15	2.78578e-14
36	egr-miR-2162	6034	8885	16060		2067.79	2199.63	4062.09		0.940066	0.000205393	0.000382127		0.509046	0	0		0.541501	0	0
37	egr-miR-2162*	1066	2205	1876		365.308	545.884	474.501		0.669205	4.54358e-28	1.39802e-27		0.769878	6.25858e-12	1.68578e-11		1.15044	8.03842e-06	1.99105e-05
38	egr-miR-219*	44	1	15		15.0784	0.247566	3.79399		60.9065	6.61503e-16	1.68001e-15		3.97429	9.02654e-07	2.09366e-06		0.0652523	0.000240854	0.000538577
39	egr-miR-277*	30	55	295		10.2807	13.6161	74.615		0.755039	0.228142	0.306745		0.137783	3.62929e-40	1.10198e-39		0.182485	3.53805e-42	1.23832e-41
40	egr-miR-281	2182	2530	6345		747.751	626.343	1604.86		1.19384	1.51283e-09	3.40918e-09		0.46593	2.79652e-231	1.33434e-230		0.39028	0	0
41	egr-miR-281*	6	23	21		2.05614	5.69402	5.31158		0.361105	0.0229495	0.0367192		0.387106	0.0334734	0.0548045		1.072	0.880698	0.914789
42	egr-miR-2a*	174	114	267		59.6281	28.2226	67.5329		2.11278	3.42378e-10	7.9392e-10		0.882949	0.2105	0.268347		0.417908	5.0728e-16	1.51245e-15
43	egr-miR-2b*	153	186	981		52.4316	46.0473	248.127		1.13865	0.247806	0.327678		0.21131	1.84101e-99	6.83217e-99		0.18558	8.99659e-135	4.13843e-134
44	egr-miR-31*	1323	12	33		453.38	2.97079	8.34677		152.612	0	0		54.318	0	0		0.355922	0.00149985	0.00305666
45	egr-miR-31	115550	3066	5922		39597.9	759.038	1497.87		52.1685	0	0		26.4362	0	0		0.506746	1.76302e-216	8.8702e-216
46	egr-miR-4988*	106	211	714		36.3252	52.2365	180.594		0.695399	0.00208703	0.0036695		0.201143	1.26634e-75	4.49953e-75		0.289249	6.13196e-67	2.40792e-66
47	egr-miR-4989*	7900	408	2448		2707.25	101.007	619.178		26.8026	0	0		4.37233	0	0		0.163131	0	0
48	egr-miR-4990*	15	30	39		5.14029	7.42688	9.86415		0.69212	0.290865	0.380725		0.521108	0.0379019	0.060643		0.752916	0.278702	0.320211
49	egr-miR-4991*	2	0	6		0.685381	0	1.51759		NA	0.175914	0.240566		0.451623	0.480208	0.547405		NA	0.0146464	0.02431
50	egr-miR-61	74319	42633	155510		25468.4	10554.5	39333.5		2.41304	0	0		0.647499	0	0		0.268333	0	0
51	egr-miR-61*	352	93	327		120.627	23.0237	82.7089		5.23926	1.2134e-57	4.41237e-57		1.45845	9.40389e-07	2.1513e-06		0.27837	1.02481e-32	3.36724e-32
52	egr-miR-71*	356	306	1310		121.998	75.7553	331.341		1.61042	1.10597e-09	2.52792e-09		0.368194	1.86964e-73	6.50479e-73		0.228632	1.30165e-152	6.16368e-152
53	egr-miR-7*	4	11	25		1.37076	2.72323	6.32331		0.503359	0.299516	0.389615		0.216779	0.00122807	0.0024128		0.430665	0.0190054	0.0302958
54	egr-miR-745*	334	210	402		114.459	51.9889	101.679		2.2016	8.44014e-20	2.45531e-19		1.12569	0.117258	0.16051		0.511305	6.86574e-16	2.00979e-15
55	egr-miR-8	157	141	182		53.8024	34.9068	46.0337		1.54131	0.00020759	0.000381775		1.16876	0.153503	0.20185		0.758289	0.014268	0.0244377
56	egr-miR-9*	850	11268	5706		291.287	2789.58	1443.23		0.10442	0	0		0.20183	0	0		1.93287	0	0
57	egr-miR-307	6490	6661	27726		2224.06	1649.04	7012.8		1.3487	1.07669e-65	4.00628e-65		0.317143	0	0		0.235147	0	0
58	egr-miR-307*	34	41	70		11.6515	10.1502	17.7053		1.1479	0.560374	0.609931		0.65808	0.0471516	0.0729103		0.573288	0.00431429	0.00807676
59	egr-miR-1992	637	530	59		218.294	131.21	14.923		1.6637	4.08138e-18	1.14565e-17		14.628	2.4157e-165	1.00856e-164		8.79247	1.00602e-93	4.49913e-93
60	egr-miR-1992*	78	90	132		26.7299	22.281	33.3871		1.19967	0.241841	0.322455		0.800605	0.124812	0.16946		0.667353	0.00308434	0.00605583
61	egr-miR-133	266	163	615		91.1557	40.3533	155.553		2.25894	7.98699e-17	2.12986e-16		0.586009	8.04558e-14	2.23935e-13		0.259418	8.27439e-65	3.17185e-64
62	egr-miR-133*	244	117	324		83.6165	28.9652	81.9501		2.88679	9.91968e-23	2.93916e-22		1.02033	0.83196	0.87935		0.35345	1.17551e-24	3.63955e-24
63	egr-miR-36	2863	4	26		981.123	0.990265	6.57624		990.768	0	0		149.192	0	0		0.150582	2.88256e-05	6.72598e-05
64	egr-miR-36*	3	0	0		1.02807	0	0		NA	0.0737821	0.11243		NA	0.0765771	0.113171		NA	NA	NA
65	egr-new-7	37748	7	8		12935.9	1.73296	2.02346		7464.6	0	0		6392.95	0	0		0.856436	0.801673	0.843591
66	egr-new-7*	3	0	0		1.02807	0	0		NA	0.0737821	0.11243		NA	0.0765771	0.113171		NA	NA	NA
67	egr-miR-3479	2948	2751	11251		1010.25	681.055	2845.74		1.48336	6.07199e-50	2.024e-49		0.355005	0	0		0.239324	0	0
68	egr-miR-3479*	968	354	1042		331.724	87.6384	263.556		3.78515	2.21738e-117	9.09693e-117		1.25865	2.93048e-07	7.41501e-07		0.332524	3.87138e-82	1.68457e-81
69	egr-new-10	16756	20	37		5742.12	4.95132	9.3585		1159.71	0	0		613.573	0	0		0.529073	0.0236714	0.0370009
70	egr-new-10*	195	0	0		66.8246	0	0		NA	2.6014e-74	9.91008e-74		NA	2.91625e-73	9.93907e-73		NA	NA	NA
71	egr-new-12	4834	3	10		1656.57	0.742699	2.52932		2230.47	0	0		654.944	0	0		0.293635	0.0549206	0.0796597
72	egr-new-12*	5	0	0		1.71345	0	0		NA	0.0129793	0.0214092		NA	0.0138091	0.0242749		NA	NA	NA
73	egr-new-15*	1	0	0		0.34269	0	0		NA	0.419421	0.506471		NA	0.424652	0.494194		NA	NA	NA
74	egr-new-15	2444	0	0		837.536	0	0		NA	0	0		NA	0	0		NA	NA	NA
75	egr-new-17*	529	23	217		181.283	5.69402	54.8863		31.8375	2.53328e-165	1.15807e-164		3.30289	2.22355e-55	7.14102e-55		0.103742	9.56269e-42	3.27573e-41
76	egr-new-17	439	99	507		150.441	24.5091	128.237		6.13818	2.907e-79	1.1628e-78		1.17315	0.0149104	0.0256704		0.191124	4.81736e-69	1.93899e-68
77	egr-new-22	1076	0	3		368.735	0	0.758797		NA	0	0		485.947	0	0		NA	0.121022	0.153422
78	egr-new-22*	797	0	3		273.124	0	0.758797		NA	1.67884e-301	8.66498e-301		359.944	5.3188e-290	2.69164e-289		NA	0.121022	0.153422
79	egr-new-24*	1	0	0		0.34269	0	0		NA	0.419421	0.506471		NA	0.424652	0.494194		NA	NA	NA
80	egr-new-24	532	0	0		182.311	0	0		NA	1.72919e-201	8.38394e-201		NA	1.26325e-198	5.70168e-198		NA	NA	NA
81	egr-new-25	65	162	108		22.2749	40.1057	27.3167		0.555404	3.77161e-05	7.6387e-05		0.815431	0.218391	0.276297		1.46818	0.00188387	0.00379129
82	egr-new-25*	57	68	73		19.5334	16.8345	18.4641		1.16032	0.415785	0.523823		1.05791	0.790283	0.840619		0.911744	0.613776	0.672231
83	egr-new-26	46	68	125		15.7638	16.8345	31.6165		0.936396	0.77628	0.801321		0.498592	3.57447e-05	7.65303e-05		0.532459	1.96808e-05	4.65972e-05
84	egr-new-26*	1	0	5		0.34269	0	1.26466		NA	0.419421	0.506471		0.270974	0.250441	0.314464		NA	0.0296103	0.0449741
85	egr-new-28	78	25	67		26.7299	6.18916	16.9465		4.31882	3.85824e-12	9.21371e-12		1.57731	0.00699648	0.0127001		0.365218	8.30683e-06	2.02636e-05
86	egr-new-28*	3	1	2		1.02807	0.247566	0.505865		4.15271	0.315908	0.407624		2.03231	0.656554	0.723726		0.489392	0.621023	0.675572
87	egr-new-29*	2	0	0		0.685381	0	0		NA	0.175914	0.240566		NA	0.180329	0.234358		NA	NA	NA
88	egr-new-29	63	19	47		21.5895	4.70376	11.8878		4.58984	1.56626e-10	3.68533e-10		1.8161	0.00194202	0.00372779		0.395679	0.000475061	0.0010198
89	egr-new-33*	0	0	4		0	0	1.01173		NA	NA	NA		NA	0.142096	0.189841		NA	0.0598624	0.0856697
90	egr-new-33	0	71	13		0	17.5772	3.28812		NA	1.88801e-17	5.12003e-17		NA	0.0010288	0.00204535		5.34567	9.41084e-11	2.61232e-10
91	egr-new-37*	0	1	0		0	0.247566	0		NA	1	1		NA	NA	NA		NA	1	1
92	egr-new-37	0	28	12		0	6.93185	3.03519		NA	5.01299e-07	1.05537e-06		NA	0.00190919	0.00370738		2.28383	0.0168343	0.0271032
93	egr-new-38*	0	0	3		0	0	0.758797		NA	NA	NA		NA	0.267032	0.329109		NA	0.121022	0.153422
94	egr-new-38	1	11	12		0.34269	2.72323	3.03519		0.12584	0.0184509	0.0298196		0.112906	0.0103831	0.0184465		0.897219	0.837297	0.875356
95	egr-new-41	4	3	7		1.37076	0.742699	1.77053		1.84565	0.462914	0.536712		0.774211	0.768585	0.825426		0.419479	0.22178	0.266467
96	egr-new-41*	0	2	0		0	0.495132	0		NA	0.512986	0.575984		NA	NA	NA		NA	0.500057	0.551433
97	egr-new-42	1	0	6		0.34269	0	1.51759		NA	0.419421	0.506471		0.225812	0.250795	0.312558		NA	0.0146464	0.02431
98	egr-new-42*	3	3	0		1.02807	0.742699	0		1.38424	0.700196	0.746876		NA	0.0765771	0.113171		NA	0.250086	0.289668
99	egr-new-43*	1	0	1		0.34269	0	0.252932		NA	0.419421	0.506471		1.35487	1	1		NA	0.494639	0.554961
100	egr-new-43	5	2	12		1.71345	0.495132	3.03519		3.46059	0.138516	0.196129		0.564529	0.332872	0.405763		0.163131	0.00683055	0.0124968
101	egr-new-45*	0	0	1		0	0	0.252932		NA	NA	NA		NA	1	1		NA	0.494639	0.554961
102	egr-new-45	2	5	0		0.685381	1.23783	0		0.553695	0.706597	0.746241		NA	0.180329	0.234358		NA	0.0625718	0.0872213
103	egr-new-46*	1	0	0		0.34269	0	0		NA	0.419421	0.506471		NA	0.424652	0.494194		NA	NA	NA
104	egr-new-46	10	0	0		3.4269	0	0		NA	0.000168462	0.000317104		NA	0.000190689	0.000383676		NA	NA	NA
105	egr-new-47	11	1	0		3.7696	0.247566	0		15.2266	0.000521893	0.000948897		NA	8.09765e-05	0.000171178		NA	1	1
106	egr-new-47*	1	0	4		0.34269	0	1.01173		NA	0.419421	0.506471		0.338718	0.403064	0.486005		NA	0.0598624	0.0856697
107	egr-new-48	88	0	0		30.1568	0	0		NA	6.20741e-34	1.94742e-33		NA	1.84748e-33	5.31948e-33		NA	NA	NA
108	egr-new-50	7	3	9		2.39883	0.742699	2.27639		3.22989	0.10643	0.154807		1.05379	1	1		0.326261	0.0890334	0.117495
109	egr-new-51	23	64	49		7.88188	15.8442	12.3937		0.49746	0.00321015	0.00552284		0.635959	0.0744192	0.111964		1.27841	0.221254	0.267834
110	egr-new-52*	0	1	0		0	0.247566	0		NA	1	1		NA	NA	NA		NA	1	1
111	egr-new-52	0	7	1		0	1.73296	0.252932		NA	0.0466416	0.0724529		NA	1	1		6.85149	0.0704381	0.0941123
112	egr-new-55	4	13	5		1.37076	3.21836	1.26466		0.425919	0.14542	0.202324		1.0839	1	1		2.54484	0.096594	0.126436
113	egr-new-56	39	2	8		13.3649	0.495132	2.02346		26.9926	5.50202e-13	1.33382e-12		6.60499	1.6988e-08	4.3646e-08		0.244696	0.0627385	0.0856009
114	egr-new-56*	14	1	0		4.79767	0.247566	0		19.3793	4.75861e-05	9.39972e-05		NA	6.2009e-06	1.36257e-05		NA	1	1
115	egr-new-57*	0	1	0		0	0.247566	0		NA	1	1		NA	NA	NA		NA	1	1
116	egr-new-57	4	35	7		1.37076	8.66482	1.77053		0.158199	2.57386e-05	5.34828e-05		0.774211	0.768585	0.825426		4.89392	1.57667e-05	3.78871e-05
117	egr-new-58	15	11	8		5.14036	2.72323	2.02346		1.8876	0.114349	0.164828		2.54038	0.0340054	0.055135		1.34583	0.64797	0.700155
118	egr-new-59	3	6	19		1.02807	1.4854	4.80572		0.692119	0.742796	0.77678		0.213927	0.00799086	0.0143492		0.30909	0.00871293	0.0152476
119	egr-new-60	20	19	12		6.85381	4.70376	3.03519		1.45709	0.258069	0.338451		2.25812	0.0303523	0.0501866		1.54974	0.281901	0.321887
120	egr-new-61	3518	5	1		1205.59	1.23783	0.252932		973.95	0	0		4766.43	0	0		4.89392	0.218911	0.267006
121	egr-new-62	11	4	12		3.7696	0.990265	3.03519		3.80665	0.0174815	0.0285412		1.24196	0.675022	0.736788		0.326261	0.0468503	0.0685718
122	egr-new-63	0	2	26		0	0.495132	6.57624		NA	0.512986	0.575984		NA	7.07971e-07	1.68902e-06		0.0752911	1.31107e-06	3.35052e-06
123	egr-new-64	0	18	5		0	4.45619	1.26466		NA	0.000107644	0.000205036		NA	0.0768544	0.108769		3.52362	0.0107216	0.018561
124	egr-new-65	69	8	16		23.6456	1.98053	4.04692		11.939	3.37062e-18	9.63033e-18		5.84288	3.24399e-13	8.88109e-13		0.489392	0.104456	0.135624
125	egr-new-66*	0	5	0		0	1.23783	0		NA	0.078943	0.116953		NA	NA	NA		NA	0.0625718	0.0872213
126	egr-new-66	2	9	2		0.685381	2.2281	0.505865		0.307608	0.134629	0.192326		1.35487	1	1		4.40453	0.0655962	0.0887478
127	egr-new-68	1	5	0		0.34269	1.23783	0		0.276848	0.411418	0.522435		NA	0.424652	0.494194		NA	0.0625718	0.0872213
128	egr-new-68*	0	0	1		0	0	0.252932		NA	NA	NA		NA	1	1		NA	0.494639	0.554961
129	egr-new-70	0	2	26		0	0.495132	6.57624		NA	0.512986	0.575984		NA	7.07971e-07	1.68902e-06		0.0752911	1.31107e-06	3.35052e-06
130	egr-new-71	0	2	10		0	0.495132	2.52932		NA	0.512986	0.575984		NA	0.006749	0.0123855		0.195757	0.0211595	0.0333988
131	egr-new-73	40	8	19		13.7076	1.98053	4.80572		6.92119	7.43859e-09	1.65302e-08		2.85236	0.000103666	0.000216403		0.41212	0.0340175	0.050246
132	egr-new-74	327	0	0		112.06	0	0		NA	4.00034e-124	1.68435e-123		NA	2.30273e-122	8.94317e-122		NA	NA	NA
133	egr-new-75*	0	0	2		0	0	0.505865		NA	NA	NA		NA	0.511355	0.577001		NA	0.244668	0.287529
134	egr-new-75	0	32	0		0	7.92212	0		NA	3.96683e-08	8.57692e-08		NA	NA	NA		NA	4.92403e-10	1.34368e-09
135	egr-new-76	0	65	5		0	16.0918	1.26466		NA	6.33153e-16	1.63394e-15		NA	0.0768544	0.108769		12.7242	2.68105e-14	7.57279e-14
136	egr-new-78	4	8	2		1.37076	1.98053	0.505865		0.692119	0.771437	0.801493		2.70974	0.411909	0.491348		3.91514	0.109577	0.141135
137	egr-new-79	14	5	25		4.79767	1.23783	6.32331		3.87587	0.00854994	0.0143999		0.758727	0.424265	0.502498		0.195757	0.000167998	0.000380953
138	egr-new-80	0	5	283		0	1.23783	71.5799		NA	0.078943	0.116953		NA	1.38042e-68	4.61062e-68		0.017293	1.78177e-78	7.54909e-78
139	egr-new-82	30	10	27		10.2807	2.47566	6.82917		4.15271	3.31622e-05	6.8025e-05		1.50541	0.140262	0.188901		0.362513	0.00472331	0.00874084
140	egr-new-87*	823	187	543		282.034	46.2949	137.342		6.09213	1.57103e-146	6.98235e-146		2.05351	9.19659e-40	2.74255e-39		0.337077	6.48943e-43	2.32177e-42
141	egr-new-87	2308	491	1193		790.93	121.555	301.748		6.50676	0	0		2.62116	1.02515e-171	4.38973e-171		0.402836	9.62711e-71	3.97427e-70
142	egr-new-91	0	17	39		0	4.20863	9.86436		NA	0.000106182	0.000204688		NA	5.08943e-10	1.32802e-09		0.42665	0.00297356	0.00591042
143	egr-new-92	9	18	1		3.08421	4.45619	0.252932		0.692119	0.437869	0.51138		12.1938	0.00277429	0.00520569		17.6181	7.74947e-05	0.000178238
144	egr-new-95	0	2	16		0	0.495132	4.04692		NA	0.512986	0.575984		NA	0.000169532	0.000347385		0.122348	0.000648744	0.00136533
145	egr-new-96	2	5	3		0.685381	1.23783	0.758797		0.553695	0.706597	0.746241		0.903247	1	1		1.63131	0.726688	0.769716
146	egr-new-97	8	0	2		2.74152	0	0.505865		NA	0.000957638	0.0017216		5.41948	0.022501	0.0383436		NA	0.244668	0.287529
147	egr-new-98*	0	0	1		0	0	0.252932		NA	NA	NA		NA	1	1		NA	0.494639	0.554961
148	egr-new-98	2	0	8		0.685381	0	2.02346		NA	0.175914	0.240566		0.338718	0.206187	0.26487		NA	0.00358349	0.00695112
149	egr-new-99	1	0	7		0.34269	0	1.77053		NA	0.419421	0.506471		0.193553	0.149777	0.198514		NA	0.00724467	0.0129599
150	egr-new-100	14	4	22		4.79767	0.990265	5.56451		4.84483	0.00299965	0.00521679		0.86219	0.737627	0.799894		0.177961	0.000273321	0.000602803
151	egr-new-104	0	0	7		0	0	1.77053		NA	NA	NA		NA	0.0233598	0.0392068		NA	0.00724467	0.0129599
152	egr-new-106	1	3	4		0.34269	0.742699	1.01173		0.461413	0.644226	0.691786		0.338718	0.403064	0.486005		0.734088	0.723726	0.771655
153	egr-new-107	17	0	0		5.82574	0	0		NA	3.84633e-07	8.2055e-07		NA	4.74843e-07	1.16616e-06		NA	NA	NA
154	egr-new-108	2	7	1		0.685381	1.73296	0.252932		0.395496	0.319632	0.409129		2.70974	0.578288	0.648148		6.85149	0.0704381	0.0941123
155	egr-new-109	0	1	5		0	0.247566	1.26466		NA	1	1		NA	0.0768544	0.108769		0.195757	0.121087	0.151124
156	egr-new-113	0	0	7		0	0	1.77053		NA	NA	NA		NA	0.0233598	0.0392068		NA	0.00724467	0.0129599
157	egr-new-114	0	0	6		0	0	1.51759		NA	NA	NA		NA	0.042137	0.0663857		NA	0.0146464	0.02431
158	egr-new-115	0	0	6		0	0	1.51759		NA	NA	NA		NA	0.042137	0.0663857		NA	0.0146464	0.02431
159	egr-new-118	42	3	17		14.393	0.742699	4.29985		19.3793	4.13874e-13	1.01877e-12		3.34733	9.33094e-06	2.02372e-05		0.172727	0.00134264	0.00277135
160	egr-new-119	0	0	5		0	0	1.26466		NA	NA	NA		NA	0.0768544	0.108769		NA	0.0296103	0.0449741
161	egr-new-120	0	0	6		0	0	1.51759		NA	NA	NA		NA	0.042137	0.0663857		NA	0.0146464	0.02431
162	egr-new-122	12	53	305		4.11229	13.121	77.1444		0.313412	7.64194e-05	0.000149111		0.0533064	5.10288e-57	1.67094e-56		0.170084	1.47002e-45	5.37893e-45
163	egr-new-122*	4	9	15		1.37076	2.2281	3.79399		0.615217	0.576659	0.623415		0.361299	0.0655242	0.10039		0.587271	0.22513	0.268488
164	egr-new-123	0	0	5		0	0	1.26466		NA	NA	NA		NA	0.0768544	0.108769		NA	0.0296103	0.0449741
165	egr-new-124	3	0	2		1.02807	0	0.505865		NA	0.0737821	0.11243		2.03231	0.656554	0.723726		NA	0.244668	0.287529
166	egr-new-125	310	962	582		106.234	238.159	147.207		0.446064	3.1069e-39	1.0145e-38		0.721666	2.82647e-06	6.37864e-06		1.61785	1.65937e-20	5.04072e-20
167	egr-new-126	2	27	200		0.685381	6.68429	50.5865		0.102536	4.11729e-05	8.23459e-05		0.0135487	4.26945e-45	1.32037e-44		0.132136	1.07151e-34	3.59402e-34
168	egr-new-127	0	5	0		0	1.23783	0		NA	0.078943	0.116953		NA	NA	NA		NA	0.0625718	0.0872213
169	egr-new-128	17	7	7		5.82574	1.73296	1.77053		3.36172	0.00601151	0.0102324		3.2904	0.00639421	0.0118648		0.978784	1	1
170	egr-new-130	0	0	5		0	0	1.26466		NA	NA	NA		NA	0.0768544	0.108769		NA	0.0296103	0.0449741
171	egr-new-131	0	9	0		0	2.2281	0		NA	0.0129001	0.0215002		NA	NA	NA		NA	0.0039224	0.00751794
172	egr-new-132	0	2	3		0	0.495132	0.758797		NA	0.512986	0.575984		NA	0.267032	0.329109		0.652523	0.684222	0.734398
173	egr-new-134	0	6	41		0	1.4854	10.3702		NA	0.0437409	0.0686132		NA	1.59351e-10	4.22406e-10		0.143237	7.87703e-08	2.07902e-07
174	egr-new-141	8	4	8		2.74152	0.990265	2.02346		2.76848	0.140121	0.196661		1.35487	0.616545	0.68642		0.489392	0.26197	0.301265
175	egr-new-143	0	2	16		0	0.495132	4.04692		NA	0.512986	0.575984		NA	0.000169532	0.000347385		0.122348	0.000648744	0.00136533
176	egr-new-145	0	0	5		0	0	1.26466		NA	NA	NA		NA	0.0768544	0.108769		NA	0.0296103	0.0449741
* miRNA star sequences
# The statistical comparison was determined by DEGseq[89].

## Sheet: Table-S9
Table S9. The miRNAs with different expression patterns in different development stages of E. granulosus
miRNA names	Raw reads number			Adjusted reads number			Adult vs Cyst			Adult vs PSC			Cyst vs PSC
	Adult	Cyst	PSC	Adult_Adj	Cyst_adj	PSC_Adj	Fold_change	P-value#	Q-value (Benjamini)	Fold_change	P-value#	Q-value (Benjamini)	Fold_change	P-value#	Q-value (Benjamini)
egr-let-7	39874	128410	376903	13664.4	31790	95331	0.429835	0	0	0.143337	0	0	0.33347	0	0
egr-miR-10	225189	74360	122484	77170.1	18409	30980.2	4.19197	0	0	2.49095	0	0	0.59422	0	0
egr-miR-124a	697	6614	2591	238.855	1637.4	655.348	0.145874	0	0	0.364471	8.33186e-146	3.31291e-145	2.49853	0	0
egr-miR-124b	1167	8543	3276	399.92	2114.96	828.606	0.189091	0	0	0.482641	1.53257e-111	5.81679e-111	2.55243	0	0
egr-miR-124b*	3765	2570	14239	1290.23	636.245	3601.5	2.02788	3.57823e-172	1.68387e-171	0.358247	0	0	0.176661	0	0
egr-miR-125	31673	3454	15860	10854	855.094	4011.51	12.6934	0	0	2.70573	0	0	0.21316	0	0
egr-miR-1	816320	289696	564802	279745	71718.9	142857	3.90057	0	0	1.95822	0	0	0.502034	0	0
egr-miR-153	107	93	392	36.6679	23.0237	99.1495	1.59262	0.00120712	0.002146	0.369824	6.57224e-23	1.86028e-22	0.232212	2.9848e-46	1.11756e-45
egr-miR-190	91560	44070	61882	31376.7	10910.2	15652	2.8759	0	0	2.00465	0	0	0.697053	0	0
egr-miR-219	6581	1758	10898	2255.25	435.221	2756.46	5.18184	0	0	0.818168	1.9346e-38	5.66805e-38	0.157892	0	0
egr-miR-277	43659	3843	13581	14961.5	951.397	3435.07	15.7258	0	0	4.35552	0	0	0.276965	0	0
egr-miR-2a	6532	2663	14684	2238.45	659.269	3714.06	3.39536	0	0	0.602698	2.70859e-269	1.33039e-268	0.177506	0	0
egr-miR-2b	7383	5275	22912	2530.08	1305.91	5795.19	1.93741	1.29699e-300	6.48493e-300	0.436584	0	0	0.225344	0	0
egr-miR-2c	27180	14035	67887	9314.33	3474.59	17170.8	2.6807	0	0	0.542451	0	0	0.202354	0	0
egr-miR-2c*	1910	3368	7897	654.539	833.803	1997.41	0.785004	1.41236e-17	3.89618e-17	0.327694	0	0	0.417443	0	0
egr-miR-4988	30565	50739	379087	10474.3	12561.3	95883.4	0.83386	1.80548e-142	7.80748e-142	0.10924	0	0	0.131006	0	0
egr-miR-4989	96877	17525	120527	33198.8	4338.6	30485.2	7.65197	0	0	1.08902	2.03486e-89	7.38743e-89	0.142318	0	0
egr-miR-4991	322	522	1734	110.346	129.23	438.585	0.853878	0.0256097	0.0405699	0.251596	1.55325e-150	6.32667e-150	0.294651	6.0428e-157	2.94815e-156
egr-miR-7	48577	870239	42520	16646.9	215442	10754.7	0.0772686	0	0	1.54787	0	0	20.0324	0	0
egr-miR-745	13368	3256	15231	4581.09	806.076	3852.41	5.6832	0	0	1.18915	2.41022e-48	7.59447e-48	0.209239	0	0
egr-miR-8*	418	199	501	143.245	49.2657	126.719	2.90759	4.23316e-38	1.35461e-37	1.13041	0.0664322	0.100856	0.388779	1.61213e-32	5.08928e-32
egr-miR-87*	1259	1149	4220	431.447	284.454	1067.37	1.51676	2.03128e-24	6.13217e-24	0.404214	4.85324e-201	2.25136e-200	0.266498	0	0
egr-miR-9	24505	38374	311783	8397.63	9500.11	78860	0.883951	2.84712e-52	9.90303e-52	0.106488	0	0	0.120468	0	0
egr-bantam	91825	93717	189247	31467.6	23201.2	47866.7	1.35629	0	0	0.6574	0	0	0.484704	0	0
egr-let-7*	2553	2290	6751	874.889	566.927	1707.55	1.54321	2.3341e-51	7.94588e-51	0.512366	1.49523e-198	6.57113e-198	0.332012	0	0
egr-miR-153*	96	581	237	32.8983	143.836	59.945	0.228721	3.51615e-55	1.25018e-54	0.548808	3.83635e-07	9.56224e-07	2.39947	1.38294e-32	4.45308e-32
egr-miR-190*	4006	1480	1894	1372.82	366.398	479.054	3.74679	0	0	2.86569	0	0	0.764837	9.68968e-15	2.78578e-14
egr-miR-277*	30	55	295	10.2807	13.6161	74.615	0.755039	0.228142	0.306745	0.137783	3.62929e-40	1.10198e-39	0.182485	3.53805e-42	1.23832e-41
egr-miR-281	2182	2530	6345	747.751	626.343	1604.86	1.19384	1.51283e-09	3.40918e-09	0.46593	2.79652e-231	1.33434e-230	0.39028	0	0
egr-miR-2a*	174	114	267	59.6281	28.2226	67.5329	2.11278	3.42378e-10	7.9392e-10	0.882949	0.2105	0.268347	0.417908	5.0728e-16	1.51245e-15
egr-miR-2b*	153	186	981	52.4316	46.0473	248.127	1.13865	0.247806	0.327678	0.21131	1.84101e-99	6.83217e-99	0.18558	8.99659e-135	4.13843e-134
egr-miR-31*	1323	12	33	453.38	2.97079	8.34677	152.612	0	0	54.318	0	0	0.355922	0.00149985	0.00305666
egr-miR-31	115550	3066	5922	39597.9	759.038	1497.87	52.1685	0	0	26.4362	0	0	0.506746	1.76302e-216	8.8702e-216
egr-miR-4988*	106	211	714	36.3252	52.2365	180.594	0.695399	0.00208703	0.0036695	0.201143	1.26634e-75	4.49953e-75	0.289249	6.13196e-67	2.40792e-66
egr-miR-4989*	7900	408	2448	2707.25	101.007	619.178	26.8026	0	0	4.37233	0	0	0.163131	0	0
egr-miR-61	74319	42633	155510	25468.4	10554.5	39333.5	2.41304	0	0	0.647499	0	0	0.268333	0	0
egr-miR-61*	352	93	327	120.627	23.0237	82.7089	5.23926	1.2134e-57	4.41237e-57	1.45845	9.40389e-07	2.1513e-06	0.27837	1.02481e-32	3.36724e-32
egr-miR-71*	356	306	1310	121.998	75.7553	331.341	1.61042	1.10597e-09	2.52792e-09	0.368194	1.86964e-73	6.50479e-73	0.228632	1.30165e-152	6.16368e-152
egr-miR-745*	334	210	402	114.459	51.9889	101.679	2.2016	8.44014e-20	2.45531e-19	1.12569	0.117258	0.16051	0.511305	6.86574e-16	2.00979e-15
egr-miR-9*	850	11268	5706	291.287	2789.58	1443.23	0.10442	0	0	0.20183	0	0	1.93287	0	0
egr-miR-307	6490	6661	27726	2224.06	1649.04	7012.8	1.3487	1.07669e-65	4.00628e-65	0.317143	0	0	0.235147	0	0
egr-miR-1992	637	530	59	218.294	131.21	14.923	1.6637	4.08138e-18	1.14565e-17	14.628	2.4157e-165	1.00856e-164	8.79247	1.00602e-93	4.49913e-93
egr-miR-133	266	163	615	91.1557	40.3533	155.553	2.25894	7.98699e-17	2.12986e-16	0.586009	8.04558e-14	2.23935e-13	0.259418	8.27439e-65	3.17185e-64
egr-miR-133*	244	117	324	83.6165	28.9652	81.9501	2.88679	9.91968e-23	2.93916e-22	1.02033	0.83196	0.87935	0.35345	1.17551e-24	3.63955e-24
egr-miR-36	2863	4	26	981.123	0.990265	6.57624	990.768	0	0	149.192	0	0	0.150582	2.88256e-05	6.72598e-05
egr-new-7	37748	7	8	12935.9	1.73296	2.02346	7464.6	0	0	6392.95	0	0	0.856436	0.801673	0.843591
egr-miR-3479	2948	2751	11251	1010.25	681.055	2845.74	1.48336	6.07199e-50	2.024e-49	0.355005	0	0	0.239324	0	0
egr-miR-3479*	968	354	1042	331.724	87.6384	263.556	3.78515	2.21738e-117	9.09693e-117	1.25865	2.93048e-07	7.41501e-07	0.332524	3.87138e-82	1.68457e-81
egr-new-10	16756	20	37	5742.12	4.95132	9.3585	1159.71	0	0	613.573	0	0	0.529073	0.0236714	0.0370009
egr-new-10*	195	0	0	66.8246	0	0	NA	2.6014e-74	9.91008e-74	NA	2.91625e-73	9.93907e-73	NA	NA	NA
egr-new-12	4834	3	10	1656.57	0.742699	2.52932	2230.47	0	0	654.944	0	0	0.293635	0.0549206	0.0796597
egr-new-15	2444	0	0	837.536	0	0	NA	0	0	NA	0	0	NA	NA	NA
egr-new-17*	529	23	217	181.283	5.69402	54.8863	31.8375	2.53328e-165	1.15807e-164	3.30289	2.22355e-55	7.14102e-55	0.103742	9.56269e-42	3.27573e-41
egr-new-17	439	99	507	150.441	24.5091	128.237	6.13818	2.907e-79	1.1628e-78	1.17315	0.0149104	0.0256704	0.191124	4.81736e-69	1.93899e-68
egr-new-22	1076	0	3	368.735	0	0.758797	NA	0	0	485.947	0	0	NA	0.121022	0.153422
egr-new-22*	797	0	3	273.124	0	0.758797	NA	1.67884e-301	8.66498e-301	359.944	5.3188e-290	2.69164e-289	NA	0.121022	0.153422
egr-new-24	532	0	0	182.311	0	0	NA	1.72919e-201	8.38394e-201	NA	1.26325e-198	5.70168e-198	NA	NA	NA
egr-new-61	3518	5	1	1205.59	1.23783	0.252932	973.95	0	0	4766.43	0	0	4.89392	0.218911	0.267006
egr-new-74	327	0	0	112.06	0	0	NA	4.00034e-124	1.68435e-123	NA	2.30273e-122	8.94317e-122	NA	NA	NA
egr-new-80	0	5	283	0	1.23783	71.5799	NA	0.078943	0.116953	NA	1.38042e-68	4.61062e-68	0.017293	1.78177e-78	7.54909e-78
egr-new-87*	823	187	543	282.034	46.2949	137.342	6.09213	1.57103e-146	6.98235e-146	2.05351	9.19659e-40	2.74255e-39	0.337077	6.48943e-43	2.32177e-42
egr-new-87	2308	491	1193	790.93	121.555	301.748	6.50676	0	0	2.62116	1.02515e-171	4.38973e-171	0.402836	9.62711e-71	3.97427e-70
egr-new-122	12	53	305	4.11229	13.121	77.1444	0.313412	7.64194e-05	0.000149111	0.0533064	5.10288e-57	1.67094e-56	0.170084	1.47002e-45	5.37893e-45
egr-new-125	310	962	582	106.234	238.159	147.207	0.446064	3.1069e-39	1.0145e-38	0.721666	2.82647e-06	6.37864e-06	1.61785	1.65937e-20	5.04072e-20
egr-new-126	2	27	200	0.685381	6.68429	50.5865	0.102536	4.11729e-05	8.23459e-05	0.0135487	4.26945e-45	1.32037e-44	0.132136	1.07151e-34	3.59402e-34
* miRNA star sequences
# The statistical comparison was determined by DEGseq[89].
The correct P-value < 0.001 and fold-change > 2.0 were used as the threshold criteria to define the significant differences in miRNAs expressions.

## Sheet: Table-S10
Table S10. Validation of miRNA expression patterns by stem-loop real-time quantitative PCR
miRNA names	NGS				Q-PCR#			Consistency (NGS vs. Q-PCR)
	Adult_Adj	Cyst_adj	PSC_Adj		Adult	Cyst	PSC
egr-bantam	31467.6	23201.2	47866.7		3.35438	1.00446	3.77803	agree
egr-mir-281	747.751	626.343	1604.86		7.56517	1.00611	23.842	agree
egr-let-7	13664.4	31790	95331		1.01021	2.59984	3.27831	agree
egr-mir-124b*	1290.23	636.245	3601.5		1.02686	1.625	7.5254	agree
egr-miR-125	10854	855.094	4011.51		2.98553	1.00748	1.94872	agree
egr-miR-219	2255.25	435.221	2756.46		4.89695	2.07143	1.0124	disagree
egr-mir-277	14961.5	951.397	3435.07		3.34145	1.00191	2.23835	agree
egr-mir-2a	2238.45	659.269	3714.06		2.59698	1.05045	3.15493	agree
egr-mir-2b	2530.08	1305.91	5795.19		1.00924	1.48968	2.61129	agree
egr-mir-1992	218.294	131.21	14.923		297.727	1.00878	878.865	disagree
egr-mir-31	39597.9	759.038	1497.87		51.0297	1.36339	1.01361	agree
egr-mir-61	25468.4	10554.5	39333.5		1.00057	1.00974	3.49328	agree
egr-mir-36	981.123	0.990265	6.57624		806.5	1.00624	5.16546	agree
egr-mir-4989*	2707.25	101.007	619.178		15.7186	1.00059	10.6275	agree
egr-mir-9*	291.287	2789.58	1443.23		1.0084	11.4034	4.70341	agree
egr-mir-133	91.1557	40.3533	155.553		1.00445	2.72292	4.71319	disagree
egr-mir-133*	83.6165	28.9652	81.9501		4.57373	1.00679	5.85238	agree
egr-new-7	12935.9	1.73296	2.02346		92325.4	1.00878	1.47544	agree
egr-new-10	5742.12	4.95132	9.3585		56964.7	1.00878	1.47544	agree
egr-new-12	1656.57	0.742699	2.52932		11075.5	1.01289	13.5065	agree
egr-new-15	837.536	0	0		25462.9	1.00878	68.8722	agree
egr-new-22	368.735	0	0.758797		5774.27	1.01239	5.41269	agree
egr-new-22*	273.124	0	0.758797		259.97	1.02535	8.02571	agree
egr-new-61	1205.59	1.23783	0.252932		17783.1	1.00878	1.47544	agree
egr-mir-10	77170.1	18409	30980.2		6.42875	1.02811	6.85975	agree
egr-new-24	182.311	0	0		1969.42	1.00921	10.6465	agree
egr-mir-4988	10474.3	12561.3	95883.4		1.01138	2.52021	5.10293	agree
egr-mir-4989	33198.8	4338.6	30485.2		1.31682	1.00459	1.91076	agree
egr-new-87*	282.034	46.2949	137.342		1.3059	0.76486	1.00093	agree
egr-new-87	790.93	121.555	301.748		1.23287	1.02054	1.0055	agree
egr-new-17*	181.283	5.69402	54.8863		2.42618	0.813894	1.00051	agree
egr-new-74	112.06	0	0		7.03454	1.00394	1.88332	agree
egr-miR-7	16646.9	215442	10754.7		54.1397	265.931	1.00708	agree
egr-miR-745	4581.09	806.076	3852.41		2.13398	1.0093	6.71098	agree
egr-miR-9	8397.63	9500.11	78860		1.00335	3.67999	2.69031	disagree
* miRNA star sequences
# The fold changes of miRNAs in different samples were calculated by the 2-ΔΔCt method.

[truncated: 5 more sheets: Table-S11, Table-S12, Table-S13, Table-S14, Sheet1]
